# Supplementary material for: A distinct strain of Arsenophonus symbiont decreases insecticide resistance in its insect host
Source: PLoS Genet. 2018 Oct 17;14(10):e1007725. doi: 10.1371/journal.pgen.1007725 (PMC6205657; doi:10.1371/journal.pgen.1007725)
Supplement: S1 Table — (XLSX) [file pgen.1007725.s013.xlsx]

## Sheet: Sheet1
S1 Table. Genome-wide statistics of resequencing data of buprofezin-resistant and -susceptible samples.
Sample	BR	BS
SNP number	840	21443
Average depth of SNPs	70.97	59.17
SNP rate per 100 bp	0.03	0.73
Exon SNPs	746	17588
Missense SNPs	244	7270
Start codon lost	0	9
Stop codon lost	1	15
Premature termination codon	2	114
BR: Buprofezin-resistant samples; BS: Buprofezin-susceptible samples.
