# Supplementary material for: A distinct strain of Arsenophonus symbiont decreases insecticide resistance in its insect host
Source: PLoS Genet. 2018 Oct 17;14(10):e1007725. doi: 10.1371/journal.pgen.1007725 (PMC6205657; doi:10.1371/journal.pgen.1007725)
Supplement: S2 Table — (XLSX) [file pgen.1007725.s014.xlsx]

## Sheet: Sheet1
S2 Table. The Nilaparvata lugens strains used in this study.
Strain no.	Location	Date
1	Guangxi,China	Jun, 2010
2	Guangxi,China	Jun, 2011
3	Guangxi,China	Jun, 2012
4	Guangdong, China	Jun, 2009
5	Guangdong, China	Jun, 2011
6	Anhui, China	Sep, 2009
7	Yunnan, China	May, 2009
8	Guizhou, China	2011
9	Ha Noi, Vietnam	Mar, 2009
10	Ha Noi, Vietnam	May, 2011
11	Laguna, Philippines	Feb, 2009
12	Laguna, Philippines	2012
13	Laguna, Philippines	2013
