# Supplementary material for: A distinct strain of Arsenophonus symbiont decreases insecticide resistance in its insect host
Source: PLoS Genet. 2018 Oct 17;14(10):e1007725. doi: 10.1371/journal.pgen.1007725 (PMC6205657; doi:10.1371/journal.pgen.1007725)
Supplement: S3 Table — (XLSX) [file pgen.1007725.s015.xlsx]

## Sheet: Sheet1
S3 Table. The proportion of infected Arsenophonus types in the Philippines strain.
	Test number	Proportion
Total	90	--
S-type	35	0.3989
N-type	43	0.4778
Mix-type	10	0.1111
Undetected	2	0.0222
