# Supplementary material for: A distinct strain of Arsenophonus symbiont decreases insecticide resistance in its insect host
Source: PLoS Genet. 2018 Oct 17;14(10):e1007725. doi: 10.1371/journal.pgen.1007725 (PMC6205657; doi:10.1371/journal.pgen.1007725)
Supplement: S4 Table — (XLSX) [file pgen.1007725.s016.xlsx]

## Sheet: Sheet1
S4 Table. Statistics for the relative abundance of core bacterial genera in each sample.
OTUs	S-line-1	S-line-2	S-line-3	S-line-4	S-line-5	S-line-6	Injected-line-1	Injected-line-2	Injected-line-3	Injected-line-4	Injected-line-5	Injected-line-6	N-line-1	N-line-2	N-line-3	N-line-4	N-line-5	N-line-6
k__Bacteria;p__Acidobacteria;c__Acidobacteriia;o__Acidobacteriales;f__;g__	0.000141884	0.000124719	0.000150682	0.00014477	0.00021751	0	0.000187758	0.000158856	0.000126398	4.92368e-05	8.07885e-05	0.000108773	0.000114863	6.16485e-05	0.000114824	0.000128296	0.000198531	0.000255337
k__Bacteria;p__Acidobacteria;c__Acidobacteriia;o__Acidobacteriales;f__Koribacteraceae;g__Candidatus_Koribacter	0	0	7.53409e-05	0	0	0	0	0	0	0	8.07885e-05	0	0	0	0	0	0	0
k__Bacteria;p__Acidobacteria;c__Acidobacteriia;o__Solibacterales;f__Solibacteraceae_[Subgroup_3];g__AMGG11	7.09421e-05	0.000249439	7.53409e-05	0.000217155	5.43774e-05	0.000149065	0.000140819	0.000105904	0.000126398	4.92368e-05	0.000242365	0.000108773	0	0.000123297	0.000114824	0	0.000132354	0.000102135
k__Bacteria;p__Acidobacteria;c__Acidobacteriia;o__Solibacterales;f__Solibacteraceae_[Subgroup_3];g__Bryobacter	0.000283768	0.000249439	0	7.23851e-05	0.000108755	0.000149065	0.000187758	0.000158856	0.000126398	0.000196947	8.07885e-05	0.000108773	0.000114863	6.16485e-05	5.74119e-05	0	6.6177e-05	0.000204269
k__Bacteria;p__Acidobacteria;c__Acidobacteriia;o__Solibacterales;f__Solibacteraceae_[Subgroup_3];g__Candidatus_Solibacter	0.000354711	0.000124719	0.000226023	0.000434311	0.000163132	0.000521726	0.000281637	0.000158856	0.000189597	0.000393895	0.000161577	0.000271931	0	0.000123297	0.000287059	0.000192443	0.000529416	0.000153202
k__Bacteria;p__Acidobacteria;c__Subgroup_6;o__;f__;g__	7.09421e-05	0	7.53409e-05	7.23851e-05	0.000108755	7.45323e-05	4.69395e-05	0	6.31991e-05	4.92368e-05	0	5.43863e-05	0	0	5.74119e-05	0	6.6177e-05	0
k__Bacteria;p__Actinobacteria;c__Actinobacteria;Other;Other;Other	0	0	0	0	0	0	0	0.000105904	0	0	0	0	0	0	0	0	0	0
k__Bacteria;p__Actinobacteria;c__Actinobacteria;o__Corynebacteriales;f__Corynebacteriaceae;g__Corynebacterium_1	0.000141884	0	0	0	0	0	0	0	0	0.000640079	0.00105025	0	0	0	0	6.41478e-05	0	0
k__Bacteria;p__Actinobacteria;c__Actinobacteria;o__Corynebacteriales;f__Mycobacteriaceae;g__Mycobacterium	7.09421e-05	0	0	7.23851e-05	0	7.45323e-05	0	0	0	4.92368e-05	0.000484731	0	0	0	5.74119e-05	0	0	0
k__Bacteria;p__Actinobacteria;c__Actinobacteria;o__Corynebacteriales;f__Nocardiaceae;g__Rhodococcus	0	0	0	0	0.000163132	0	0	0	0	0	0	0	0	0	0	0	0	5.10673e-05
k__Bacteria;p__Actinobacteria;c__Actinobacteria;o__Frankiales;f__Acidothermaceae;g__Acidothermus	0	0.000124719	0	7.23851e-05	0	0	0	0	0	0	0	0	0	0	5.74119e-05	0	0	0
k__Bacteria;p__Actinobacteria;c__Actinobacteria;o__Frankiales;f__Geodermatophilaceae;g__Blastococcus	0	0	0	7.23851e-05	0.000108755	7.45323e-05	0	5.29521e-05	0	0	0	0.000108773	5.74317e-05	0	0.000114824	0.000192443	0	0.000102135
k__Bacteria;p__Actinobacteria;c__Actinobacteria;o__Frankiales;f__Geodermatophilaceae;g__Geodermatophilus	0	0	0	0	0	0	9.38791e-05	0.000105904	6.31991e-05	4.92368e-05	8.07885e-05	0	0.000287158	6.16485e-05	0.000114824	0	0	0
k__Bacteria;p__Actinobacteria;c__Actinobacteria;o__Kineosporiales;f__Kineosporiaceae;g__Kineosporia	0.000283768	0.000249439	0	7.23851e-05	0	7.45323e-05	0.000140819	5.29521e-05	6.31991e-05	0	8.07885e-05	5.43863e-05	0	6.16485e-05	0	0.000128296	0	5.10673e-05
k__Bacteria;p__Actinobacteria;c__Actinobacteria;o__Micrococcales;f__Brevibacteriaceae;g__Brevibacterium	0	0	0	0.000434311	0.000108755	0	0	0	0	0	0	0	0	0	0	0	0	0
k__Bacteria;p__Actinobacteria;c__Actinobacteria;o__Micrococcales;f__Dermabacteraceae;g__Brachybacterium	0.000709421	0.000623597	0.000376705	0.000217155	0.000108755	0	0.000140819	0	0.000252797	0	0.000484731	0	0	0	0	6.41478e-05	0	0
k__Bacteria;p__Actinobacteria;c__Actinobacteria;o__Micrococcales;f__Intrasporangiaceae;g__	0.000212826	0.000748316	0.000226023	0.000506696	0.000163132	0.000298129	0.000187758	0.00026476	0.000252797	0.00014771	0.000403942	0.000217545	0.00034459	0.000246594	0.000172236	0.000513182	0.000198531	0.000255337
k__Bacteria;p__Actinobacteria;c__Actinobacteria;o__Micrococcales;f__Microbacteriaceae;g__Leifsonia	0	0	0	0	5.43774e-05	0	0	0	6.31991e-05	0	0	5.43863e-05	0	0	0	6.41478e-05	0	0
k__Bacteria;p__Actinobacteria;c__Actinobacteria;o__Micrococcales;f__Microbacteriaceae;g__Leucobacter	0	0.000623597	0	0.000217155	0.000108755	0.000372662	9.38791e-05	0.000158856	0.000252797	9.84737e-05	0.000161577	5.43863e-05	5.74317e-05	0	0	0	0	0
k__Bacteria;p__Actinobacteria;c__Actinobacteria;o__Micrococcales;f__Microbacteriaceae;g__Microbacterium	7.09421e-05	0	7.53409e-05	0	0	0	4.69395e-05	5.29521e-05	0	4.92368e-05	8.07885e-05	5.43863e-05	0	0	0	6.41478e-05	0	0
k__Bacteria;p__Actinobacteria;c__Actinobacteria;o__Micrococcales;f__Micrococcaceae;Other	0.00120602	0.00199551	0.00158216	0.000941006	0.00103317	0.00119252	0.00107961	0.000953137	0.000884788	0.000837026	0.00169656	0.000543863	0.000459453	0.000863079	0.00091859	0.000833921	0.00066177	0.000970279
k__Bacteria;p__Actinobacteria;c__Actinobacteria;o__Micrococcales;f__Micrococcaceae;g__Kocuria	0	0.000748316	0	0.000651466	5.43774e-05	0	0	0.000211808	0.000189597	0.000196947	0.00145419	0	0	6.16485e-05	5.74119e-05	6.41478e-05	0	0
k__Bacteria;p__Actinobacteria;c__Actinobacteria;o__Micrococcales;f__Micrococcaceae;g__Nesterenkonia	0.000354711	0.000498878	0	0	0	0	0	0	0	0	0	0	0	0	0	0	0	0
k__Bacteria;p__Actinobacteria;c__Actinobacteria;o__Micrococcales;f__Micrococcaceae;g__Paenarthrobacter	0.000354711	0.000124719	0.000226023	7.23851e-05	0.000163132	0.000149065	4.69395e-05	0.000158856	0.000315996	9.84737e-05	0.000161577	0.000108773	0.000114863	0.000184945	0.000114824	0.000192443	0.000132354	0.000204269
k__Bacteria;p__Actinobacteria;c__Actinobacteria;o__Micrococcales;f__Micrococcaceae;g__Sinomonas	0.000567537	0.000498878	0.000376705	0.00014477	0.000271887	0.000223597	0.000234698	0.000105904	0.000442394	0.000393895	0.000323154	0.00043509	0.000114863	0.000184945	0.000114824	0.000128296	0.000264708	5.10673e-05
k__Bacteria;p__Actinobacteria;c__Actinobacteria;o__Micromonosporales;f__Micromonosporaceae;g__	0	0	0.000376705	0.000434311	0.000271887	0.000223597	0.000328577	0.000158856	0.000252797	0.000196947	0.000242365	0.000271931	0.000229727	0.000246594	0.000287059	0.000256591	0.000198531	0.000255337
k__Bacteria;p__Actinobacteria;c__Actinobacteria;o__Propionibacteriales;f__Nocardioidaceae;g__Nocardioides	7.09421e-05	0.000124719	0.000150682	0.00028954	0.000108755	7.45323e-05	9.38791e-05	0	6.31991e-05	0	0	0.000108773	0.000172295	0.000123297	5.74119e-05	0.000192443	0	5.10673e-05
k__Bacteria;p__Actinobacteria;c__Actinobacteria;o__Propionibacteriales;f__Propionibacteriaceae;g__Cutibacterium	0	0	0	7.23851e-05	0.000108755	0	0	5.29521e-05	0	0.000196947	0	0	0	0	0	6.41478e-05	0	0
k__Bacteria;p__Actinobacteria;c__Actinobacteria;o__Pseudonocardiales;f__Pseudonocardiaceae;g__Actinomycetospora	0	0.000498878	0	0	0	0	0	0	0	0	0	0	0	0	0	0	0	0
k__Bacteria;p__Actinobacteria;c__Actinobacteria;o__Pseudonocardiales;f__Pseudonocardiaceae;g__Pseudonocardia	0	0	0	0.000217155	0	0	0.000140819	0	0	9.84737e-05	0	0	0	0	0	0	0	0
k__Bacteria;p__Actinobacteria;c__Rubrobacteria;o__Rubrobacterales;f__Rubrobacteriaceae;g__Rubrobacter	0	0.000374158	0	0	0	0	0	0	0	0	0	0	0	0	0	0	0	0
k__Bacteria;p__Armatimonadetes;c__;o__;f__;g__	7.09421e-05	0	0	0.00014477	0	0	4.69395e-05	5.29521e-05	6.31991e-05	0	0	5.43863e-05	0	0	0	0	0.000132354	5.10673e-05
k__Bacteria;p__Bacteroidetes;c__Bacteroidia;o__Bacteroidales;f__Bacteroidaceae;g__Bacteroides	0	0	0	0	0	0	0	0.000211808	0	0	0	0	0	0	0	0	0	0
k__Bacteria;p__Bacteroidetes;c__Bacteroidia;o__Bacteroidales;f__Paludibacteraceae;g__	7.09421e-05	0.000124719	0	0	0	0	0	0	0	0	0	0	0	0	5.74119e-05	0	0	0
k__Bacteria;p__Bacteroidetes;c__Bacteroidia;o__Bacteroidales;f__Prevotellaceae;g__Prevotella_1	0	0	0	0	0	0	0	0.000158856	0	0	0	0	0	0	0	0	0	0
k__Bacteria;p__Bacteroidetes;c__Bacteroidia;o__Bacteroidales;f__Prevotellaceae;g__Prevotella_7	0	0	0	0	0	0	0	0	0	0	0	0	0	0	0	0	0.00238237	0
k__Bacteria;p__Bacteroidetes;c__Bacteroidia;o__Chitinophagales;f__Chitinophagaceae;Other	0.000283768	0	0	0.00014477	0.000271887	0.000149065	0.000234698	0.000211808	0.000252797	9.84737e-05	0.000161577	0.000163159	0.000402022	0.000184945	0.000172236	6.41478e-05	0.000198531	0.000255337
k__Bacteria;p__Bacteroidetes;c__Bacteroidia;o__Chitinophagales;f__Chitinophagaceae;g__	0.000212826	0.000124719	0.000301364	0.000217155	0.00021751	0.000447194	9.38791e-05	0.000158856	0.000252797	0.000246184	0.000161577	0.000217545	0.000114863	0.000246594	0.000229647	0.000384887	0.000330885	0.000204269
k__Bacteria;p__Bacteroidetes;c__Bacteroidia;o__Chitinophagales;f__Chitinophagaceae;g__Chitinophaga	0.000141884	0.000374158	0.000301364	7.23851e-05	0.000435019	0.000223597	0.000234698	0.000476569	0.000189597	0.000541605	0.000242365	0.000217545	0.000402022	6.16485e-05	0.000344471	0.000320739	0.000198531	0.000153202
k__Bacteria;p__Bacteroidetes;c__Bacteroidia;o__Chitinophagales;f__Chitinophagaceae;g__Cnuella	0	0	0	0	0	0.000149065	0	0	0	0	0	0	0	0	0	0	0	0
k__Bacteria;p__Bacteroidetes;c__Bacteroidia;o__Chitinophagales;f__Chitinophagaceae;g__Flaviaesturariibacter	0.000567537	0.000623597	0.000452046	0.000361925	0.000271887	0.000447194	0.000234698	0.000370665	0.000126398	0.000443131	0.000323154	0.000326318	0.000172295	0.000308242	0.000287059	0.000449035	0.000463239	0.000153202
k__Bacteria;p__Bacteroidetes;c__Bacteroidia;o__Chitinophagales;f__Chitinophagaceae;g__Flavisolibacter	0.000922247	0.00124719	0.00105477	0.000723851	0.000543774	0.000745323	0.000328577	0.00026476	0.000505593	0.000689316	0.000646308	0.000543863	0.000172295	0.00080143	0.000516707	0.00102636	0.000727947	0.000408538
k__Bacteria;p__Bacteroidetes;c__Bacteroidia;o__Chitinophagales;f__Chitinophagaceae;g__Flavitalea	0	0	0	0	5.43774e-05	0	0	0	0	0	0	5.43863e-05	0	0	5.74119e-05	0	6.6177e-05	0
k__Bacteria;p__Bacteroidetes;c__Bacteroidia;o__Chitinophagales;f__Chitinophagaceae;g__Niabella	7.09421e-05	0	0	0.000217155	0.000271887	0	0.000187758	5.29521e-05	6.31991e-05	0.00014771	0	5.43863e-05	0.000114863	0.000184945	0.000172236	6.41478e-05	6.6177e-05	0.000102135
k__Bacteria;p__Bacteroidetes;c__Bacteroidia;o__Chitinophagales;f__Chitinophagaceae;g__Taibaiella	0.000283768	0	7.53409e-05	0.00014477	0	0	0	0	0	9.84737e-05	8.07885e-05	5.43863e-05	0	0.000123297	5.74119e-05	0.000128296	6.6177e-05	0.000153202
k__Bacteria;p__Bacteroidetes;c__Bacteroidia;o__Flavobacteriales;f__Weeksellaceae;g__Chryseobacterium	7.09421e-05	0	0	7.23851e-05	5.43774e-05	0.000149065	9.38791e-05	0	0	9.84737e-05	0.000242365	0	0	0	0	0	0.000132354	0
k__Bacteria;p__Bacteroidetes;c__Bacteroidia;o__Sphingobacteriales;f__Sphingobacteriaceae;g__Arcticibacter	0.00127696	0.000498878	0.00082875	0.000723851	0.000706906	0.000745323	0.00107961	0.000741329	0.000568792	0.000393895	0.000969462	0.000761408	0.000631748	0.000678133	0.000574119	0.000769774	0.000727947	0.000510673
k__Bacteria;p__Bacteroidetes;c__Bacteroidia;o__Sphingobacteriales;f__Sphingobacteriaceae;g__Parapedobacter	0	0	0	7.23851e-05	0.000108755	7.45323e-05	4.69395e-05	0	6.31991e-05	0	0	0	0	6.16485e-05	0	0	6.6177e-05	5.10673e-05
k__Bacteria;p__Bacteroidetes;c__Bacteroidia;o__Sphingobacteriales;f__Sphingobacteriaceae;g__Pedobacter	0.000141884	0	7.53409e-05	7.23851e-05	0.00021751	0.000149065	0.000140819	0.000105904	0.000252797	0.000295421	8.07885e-05	5.43863e-05	0.000172295	6.16485e-05	0.000114824	0.000128296	0.000397062	0.000204269
k__Bacteria;p__Bacteroidetes;c__Bacteroidia;o__Sphingobacteriales;f__Sphingobacteriaceae;g__Pseudopedobacter	7.09421e-05	0	0	0	0	0	0	5.29521e-05	0	4.92368e-05	0	0	0	6.16485e-05	0	0	0	0
k__Bacteria;p__Bacteroidetes;c__Bacteroidia;o__Sphingobacteriales;f__Sphingobacteriaceae;g__Sphingobacterium	0.000425653	0	7.53409e-05	0	0.000108755	0.000223597	0	5.29521e-05	0	0	0	0	0	0	0	0	0	0
k__Bacteria;p__Bacteroidetes;c__Ignavibacteria;o__OPB56;f__;g__	0.000141884	0.000124719	7.53409e-05	7.23851e-05	5.43774e-05	0.000149065	4.69395e-05	0.00026476	0.000126398	9.84737e-05	8.07885e-05	0.000108773	0.000114863	0.000123297	0.000172236	0.000256591	0.000132354	0.000102135
k__Bacteria;p__Chloroflexi;c__AD3;o__;f__;g__	0	0	7.53409e-05	0	0	7.45323e-05	0	0	0	0	0	0	5.74317e-05	0	0	6.41478e-05	0	0
k__Bacteria;p__Chloroflexi;c__Anaerolineae;Other;Other;Other	0	0	0	0	0	0	4.69395e-05	0	0	0	0	0	0	0	0	0	6.6177e-05	5.10673e-05
k__Bacteria;p__Chloroflexi;c__Anaerolineae;o__SBR1031;f__A4b;g__	0	0.000124719	7.53409e-05	0	0	0	0	0	0	0	0	0	5.74317e-05	0	0	0	0	0
k__Bacteria;p__Chloroflexi;c__Ktedonobacteria;o__Ktedonobacterales;f__Ktedonobacteraceae;g__1921-3	0	0	0	0	0	0	4.69395e-05	5.29521e-05	0	0	0	0	0	0	0	6.41478e-05	0	0
k__Bacteria;p__Chloroflexi;c__TK10;o__;f__;g__	0	0.000124719	0.000150682	7.23851e-05	0.000163132	0.000298129	0.000140819	0.000158856	0.000126398	4.92368e-05	0.000484731	5.43863e-05	0.00034459	0	0.000287059	0.000192443	0.000397062	0.000102135
k__Bacteria;p__Cyanobacteria;c__Oxyphotobacteria;o__Chloroplast;Other;Other	0	0	0	0	0	0.000372662	0.000328577	0	0	0	0	0	0	0	0	0	0	0
k__Bacteria;p__Cyanobacteria;c__Oxyphotobacteria;o__Chloroplast;f__Bromus_tectorum;g__Bromus_tectorum	0.0031924	0.00399102	0.00482182	0.00260586	0.00358891	0.00320489	0.00215922	0.00238284	0.00221197	0.00182176	0.00557441	0.00168597	0.00206754	0.000986376	0.00315765	0.00160369	0.00185295	0.00132775
k__Bacteria;p__Cyanobacteria;c__Oxyphotobacteria;o__Chloroplast;f__Bryum_argenteum_var._argenteum;g__Bryum_argenteum_var._argenteum	0	0	0.000678068	0	0	0	9.38791e-05	0	0	0	0	0	0	0	0	0	0	0
k__Bacteria;p__Cyanobacteria;c__Oxyphotobacteria;o__Nostocales;f__Chroococcidiopsaceae;g__Chroococcidiopsis_SAG_2023	0	0	0	0	0	0	0	0	0	0	0	0.000271931	0	0	0	0	0	0
k__Bacteria;p__Cyanobacteria;c__Oxyphotobacteria;o__Nostocales;f__Phormidiaceae;g__Cephalothrix_SAG_75.79	0	0	0.000452046	0	0	0	0	0	0	0	0	0	0	0	0	0	0	0
k__Bacteria;p__Dependentiae;c__Babeliae;o__Babeliales;f__Vermiphilaceae;g__	0	0	0.000452046	0	0	0	0	0	0	0	0	0	0	0	0	0	0	0
k__Bacteria;p__Firmicutes;c__Bacilli;o__Bacillales;f__Bacillaceae;g__Bacillus	0.00212826	0.0032427	0.00323966	0.00188201	0.00266449	0.00238503	0.001549	0.00195923	0.00259116	0.00177253	0.00395864	0.00168597	0.00149322	0.00166451	0.00183718	0.00218103	0.00152207	0.00209376
k__Bacteria;p__Firmicutes;c__Bacilli;o__Bacillales;f__Family_XII;g__Exiguobacterium	0	0	0.000376705	0	0	0.000298129	0	0	0	0	0.000484731	0	0	0	0	0	6.6177e-05	0
k__Bacteria;p__Firmicutes;c__Bacilli;o__Bacillales;f__Paenibacillaceae;g__Cohnella	7.09421e-05	0	7.53409e-05	0	0.000108755	7.45323e-05	9.38791e-05	0	0.000126398	9.84737e-05	8.07885e-05	5.43863e-05	5.74317e-05	0.000123297	5.74119e-05	0.000256591	6.6177e-05	0.000102135
k__Bacteria;p__Firmicutes;c__Bacilli;o__Bacillales;f__Paenibacillaceae;g__Paenibacillus	0.000354711	0.000124719	0.000678068	0.000651466	0.000271887	0.000298129	0.000328577	0.000370665	0.000315996	0.000295421	0.000484731	0.000271931	0.000229727	0.000369891	0.000344471	0.000641478	0.000198531	0.000255337
k__Bacteria;p__Firmicutes;c__Bacilli;o__Bacillales;f__Staphylococcaceae;g__	0.000567537	0.000623597	0.000527386	0.000796236	0.000271887	0.000372662	4.69395e-05	0.000105904	0.000315996	0	0.000646308	0.000163159	5.74317e-05	0	0	0	0	0
k__Bacteria;p__Firmicutes;c__Bacilli;o__Bacillales;f__Staphylococcaceae;g__Staphylococcus	0.00375993	0.00536293	0.00414375	0.00304017	0.00108755	0.00313036	0.00187758	0.0013238	0.00195917	0.00113245	0.00864437	0.00179475	0.00275672	0.00591825	0.000516707	0.000256591	0	0.00163415
k__Bacteria;p__Firmicutes;c__Bacilli;o__Lactobacillales;f__Streptococcaceae;g__Lactococcus	0	0	7.53409e-05	0.00014477	0.000163132	0.000223597	9.38791e-05	0	6.31991e-05	9.84737e-05	8.07885e-05	5.43863e-05	0.000172295	6.16485e-05	0.000114824	0.000128296	6.6177e-05	0
k__Bacteria;p__Firmicutes;c__Bacilli;o__Lactobacillales;f__Streptococcaceae;g__Streptococcus	0	0	0	0.00028954	0	0	0	0	6.31991e-05	0	0	0	0	6.16485e-05	0.000172236	0.000128296	0.000595593	0
k__Bacteria;p__Firmicutes;c__Clostridia;o__Clostridiales;f__Caldicoprobacteraceae;g__Caldicoprobacter	0.000425653	0.000374158	0.000150682	0.00028954	0.000163132	0.000223597	0.000328577	5.29521e-05	0.000252797	0.000246184	0.000323154	0.000163159	0.000229727	0.000123297	0.000287059	0.000128296	0.000132354	0.000204269
k__Bacteria;p__Firmicutes;c__Clostridia;o__Clostridiales;f__Christensenellaceae;g__Christensenellaceae_R-7_group	7.09421e-05	0.000124719	7.53409e-05	7.23851e-05	0.000108755	7.45323e-05	9.38791e-05	0.000105904	0.000126398	9.84737e-05	0.000242365	0.000108773	0	6.16485e-05	5.74119e-05	0.000192443	6.6177e-05	0.000102135
k__Bacteria;p__Firmicutes;c__Clostridia;o__Clostridiales;f__Clostridiaceae_1;g__Fonticella	0.000212826	0.000124719	0.000301364	0.00028954	0.000163132	0	0.000187758	0.000105904	0.000189597	0.00014771	0.000242365	0.000108773	0.000172295	0.000123297	0.000287059	0.000256591	0.000264708	0.000153202
k__Bacteria;p__Firmicutes;c__Clostridia;o__Clostridiales;f__Family_XI;g__Peptoniphilus	0	0	0	0	0	0	0	0	0	0.00014771	0	0	0	0	0	0	0	0
k__Bacteria;p__Firmicutes;c__Clostridia;o__Clostridiales;f__Family_XI;g__Sedimentibacter	0	0	0	0	0	0	0	0	0	0	0	0	0	6.16485e-05	5.74119e-05	0	0	5.10673e-05
k__Bacteria;p__Firmicutes;c__Clostridia;o__Clostridiales;f__Family_XIII;g__Anaerovorax	0	0	0	7.23851e-05	0	0	0	5.29521e-05	0.000126398	4.92368e-05	0	0.000108773	0.000114863	6.16485e-05	5.74119e-05	0	6.6177e-05	0.000102135
k__Bacteria;p__Firmicutes;c__Clostridia;o__Clostridiales;f__Family_XVIII;g__	0.000212826	0.000498878	0.000150682	0.000434311	0.000271887	7.45323e-05	0.000469395	0.000211808	0.000252797	0.000393895	0.000242365	5.43863e-05	0.000287158	0.000184945	0.000401883	0.000256591	0.000132354	0.000306404
k__Bacteria;p__Firmicutes;c__Clostridia;o__Clostridiales;f__Peptococcaceae;g__Thermincola	0.000283768	0	0.000150682	0.000217155	0.000271887	0	0.000281637	0.000105904	0.000189597	0.00014771	0.000403942	0.000108773	5.74317e-05	0.000246594	5.74119e-05	6.41478e-05	0.000264708	0.000204269
k__Bacteria;p__Firmicutes;c__Clostridia;o__Clostridiales;f__Ruminococcaceae;g__Ruminiclostridium_1	0.000283768	0.000249439	0.000150682	0.00014477	0.000543774	0.000372662	0.000234698	0.00026476	0.000442394	0.000246184	0.000484731	0.000380704	0.000287158	0.000184945	0.000344471	0.000320739	0.000132354	5.10673e-05
k__Bacteria;p__Firmicutes;c__Clostridia;o__Clostridiales;f__Ruminococcaceae;g__Sporobacter	7.09421e-05	0	0	7.23851e-05	5.43774e-05	0.000149065	0	0	0.000126398	0	0	5.43863e-05	0	0	0	6.41478e-05	0	0
k__Bacteria;p__Firmicutes;c__Negativicutes;o__Selenomonadales;f__Veillonellaceae;g__Dialister	0	0	0	0	0	0	0	5.29521e-05	0	0	0	0	5.74317e-05	0	5.74119e-05	0	0	0
k__Bacteria;p__Firmicutes;c__Negativicutes;o__Selenomonadales;f__Veillonellaceae;g__Veillonella	0	0	0	0	0	0	0	0	0	0	0	0	0	0	0	0	0.000595593	0
k__Bacteria;p__Fusobacteria;c__Fusobacteriia;o__Fusobacteriales;f__Fusobacteriaceae;g__Fusobacterium	0	0	0	0.000579081	0	0	0	0	0	0	0	0	0	0	0	0	0.00211766	0
k__Bacteria;p__Fusobacteria;c__Fusobacteriia;o__Fusobacteriales;f__Leptotrichiaceae;g__Leptotrichia	0	0	0	0	0	0	0	0	0	0	0	0	0	0	0	0	0.000330885	0
k__Bacteria;p__Gemmatimonadetes;c__Gemmatimonadetes;o__Gemmatimonadales;f__Gemmatimonadaceae;Other	0	0	0	0	0	7.45323e-05	0	0.00026476	6.31991e-05	4.92368e-05	0	0	0	0	0	6.41478e-05	6.6177e-05	5.10673e-05
k__Bacteria;p__Gemmatimonadetes;c__Gemmatimonadetes;o__Gemmatimonadales;f__Gemmatimonadaceae;g__	0	0	0.000150682	7.23851e-05	5.43774e-05	0.000149065	4.69395e-05	5.29521e-05	6.31991e-05	9.84737e-05	0	5.43863e-05	0.000114863	0.000123297	0	0	6.6177e-05	0.000102135
k__Bacteria;p__Gemmatimonadetes;c__Gemmatimonadetes;o__Gemmatimonadales;f__Gemmatimonadaceae;g__Gemmatimonas	0.000212826	0	0.000226023	0.000217155	5.43774e-05	0.000149065	9.38791e-05	5.29521e-05	6.31991e-05	0.00014771	8.07885e-05	0	5.74317e-05	0.000123297	0	6.41478e-05	6.6177e-05	0.000153202
k__Bacteria;p__Gemmatimonadetes;c__Gemmatimonadetes;o__Gemmatimonadales;f__Gemmatimonadaceae;g__Gemmatirosa	0.000567537	0.000498878	0.000753409	0.000434311	0.000435019	0.000670791	0.000516335	0.000476569	0.000379195	0.000344658	0.000727096	0.000108773	0	6.16485e-05	0.000344471	0.000320739	0.000463239	0.000204269
k__Bacteria;p__Gemmatimonadetes;c__Longimicrobia;o__Longimicrobiales;f__Longimicrobiaceae;g__	0.000212826	0.000249439	0.000376705	0.000217155	0.000108755	0.000149065	0.000187758	0.000105904	0.000442394	0.000344658	0.000484731	0.000326318	0.000287158	0.000308242	0.000172236	0.000128296	0.000397062	0.000204269
k__Bacteria;p__Nitrospirae;c__Nitrospira;o__Nitrospirales;f__Nitrospiraceae;g__Nitrospira	7.09421e-05	0	0.000150682	7.23851e-05	0	0	0	0	0	0	0.000242365	0	0	6.16485e-05	0	6.41478e-05	0	0
k__Bacteria;p__Nitrospirae;c__Thermodesulfovibrionia;o__;f__;g__	0	0	0	7.23851e-05	0	7.45323e-05	0	0	6.31991e-05	9.84737e-05	8.07885e-05	0	0	6.16485e-05	5.74119e-05	0	0	0
k__Bacteria;p__Patescibacteria;c__Saccharimonadia;o__Saccharimonadales;f__;g__	0	0	0	0	0	0	0	0	0	0.000344658	0	0	0	0	0	0	0	0
k__Bacteria;p__Planctomycetes;c__Phycisphaerae;o__Phycisphaerales;f__Phycisphaeraceae;g__SM1A02	0	0	0	0	0	0	0	0	0	0	0	0	0	0	0.000516707	0	0	0
k__Bacteria;p__Planctomycetes;c__Planctomycetacia;o__Isosphaerales;f__Isosphaeraceae;g__Paludisphaera	0	0.000124719	0	0	0	0	4.69395e-05	0	0	4.92368e-05	0	0	0	0	0	0	0	0
k__Bacteria;p__Proteobacteria;c__Alphaproteobacteria;Other;Other;Other	7.09421e-05	0	7.53409e-05	0.000217155	5.43774e-05	0.000149065	9.38791e-05	0.000158856	6.31991e-05	9.84737e-05	0	0.000108773	5.74317e-05	6.16485e-05	0.000287059	0.000128296	0	0
k__Bacteria;p__Proteobacteria;c__Alphaproteobacteria;o__Acetobacterales;f__Acetobacteraceae;Other	0.000922247	0.000249439	0.000904091	0.000723851	0.00483959	0.00283223	0.0045062	0.00513635	0.00233837	0.00516987	0.000807885	0.00484038	0.00516885	0.00357561	0.00367436	0.00314324	0.00357356	0.00490246
k__Bacteria;p__Proteobacteria;c__Alphaproteobacteria;o__Acetobacterales;f__Acetobacteraceae;g__Acetobacter	0	0	0	0	0	7.45323e-05	0	5.29521e-05	0	0	0	0	0	6.16485e-05	0	0	0	0
k__Bacteria;p__Proteobacteria;c__Alphaproteobacteria;o__Acetobacterales;f__Acetobacteraceae;g__Acidicaldus	0	0	0	7.23851e-05	0.000163132	0.000223597	9.38791e-05	0	6.31991e-05	4.92368e-05	0	0.000108773	5.74317e-05	0.000184945	5.74119e-05	0	0	0
k__Bacteria;p__Proteobacteria;c__Alphaproteobacteria;o__Acetobacterales;f__Acetobacteraceae;g__Gluconacetobacter	0.152951	0.0563732	0.0786559	0.110966	0.725992	0.393083	0.663631	0.686047	0.335651	0.727474	0.0660042	0.730027	0.738686	0.708464	0.556034	0.582462	0.517371	0.713563
k__Bacteria;p__Proteobacteria;c__Alphaproteobacteria;o__Acetobacterales;f__Acetobacteraceae;g__Roseomonas	0	0	0	0	0	0	0	0	6.31991e-05	4.92368e-05	0	0.000108773	5.74317e-05	6.16485e-05	5.74119e-05	0	0.000198531	0.000102135
k__Bacteria;p__Proteobacteria;c__Alphaproteobacteria;o__Azospirillales;f__Azospirillaceae;g__Azospirillum	0.000141884	0.000623597	0.000602727	0.000434311	0.000380642	0.000521726	0.000844912	0.000688377	0.000252797	0.000492368	0.000323154	0.00043509	0.000976338	0.000616485	0.000574119	0.000962217	0.000330885	0.000817077
k__Bacteria;p__Proteobacteria;c__Alphaproteobacteria;o__Caulobacterales;f__Caulobacteraceae;g__Brevundimonas	0	0	0	0.00159247	0.000271887	0.000149065	0.000187758	0.00026476	0.000126398	9.84737e-05	8.07885e-05	5.43863e-05	0.000172295	6.16485e-05	0.000287059	0.000128296	0.000264708	0.000153202
k__Bacteria;p__Proteobacteria;c__Alphaproteobacteria;o__Elsterales;f__;g__	0.000212826	0.000124719	0	7.23851e-05	5.43774e-05	0	9.38791e-05	5.29521e-05	0.000126398	4.92368e-05	0.000161577	5.43863e-05	0.000114863	0	0.000114824	0	0.000198531	0.000153202
k__Bacteria;p__Proteobacteria;c__Alphaproteobacteria;o__Micropepsales;f__Micropepsaceae;g__	0	0	0	0	0.000108755	0	0	0.000211808	0	9.84737e-05	8.07885e-05	5.43863e-05	5.74317e-05	0.000123297	0.000172236	0	0	5.10673e-05
k__Bacteria;p__Proteobacteria;c__Alphaproteobacteria;o__Reyranellales;f__Reyranellaceae;g__	0	0.000124719	0	0	5.43774e-05	7.45323e-05	0	0	0	0	0	5.43863e-05	0	6.16485e-05	5.74119e-05	0	0	0
k__Bacteria;p__Proteobacteria;c__Alphaproteobacteria;o__Reyranellales;f__Reyranellaceae;g__Reyranella	0	0	0.000150682	7.23851e-05	5.43774e-05	7.45323e-05	0	0	6.31991e-05	4.92368e-05	8.07885e-05	5.43863e-05	0	6.16485e-05	0.000114824	0	0.000264708	5.10673e-05
k__Bacteria;p__Proteobacteria;c__Alphaproteobacteria;o__Rhizobiales;f__Beijerinckiaceae;Other	0.000283768	0.000124719	0.000301364	0.00028954	0.00021751	0.000149065	0.000140819	0.00026476	0.000126398	0.00014771	0.000242365	0.000326318	0.000287158	0.000308242	0.000172236	0.000256591	6.6177e-05	0.000255337
k__Bacteria;p__Proteobacteria;c__Alphaproteobacteria;o__Rhizobiales;f__Beijerinckiaceae;g__Bosea	0	0.000249439	7.53409e-05	7.23851e-05	5.43774e-05	7.45323e-05	0.000140819	5.29521e-05	0.000189597	0.000196947	0.000161577	0	0.000114863	0.000123297	0	6.41478e-05	0.000132354	5.10673e-05
k__Bacteria;p__Proteobacteria;c__Alphaproteobacteria;o__Rhizobiales;f__Beijerinckiaceae;g__Chelatococcus	0	0.000124719	7.53409e-05	0	5.43774e-05	0	0	0	6.31991e-05	9.84737e-05	0	0	0	0	0	0	0	5.10673e-05
k__Bacteria;p__Proteobacteria;c__Alphaproteobacteria;o__Rhizobiales;f__Beijerinckiaceae;g__Methylocystis	7.09421e-05	0	7.53409e-05	0.000217155	0.000108755	7.45323e-05	0.000140819	5.29521e-05	0.000126398	0.000295421	0.000242365	5.43863e-05	5.74317e-05	0	0.000172236	0.000128296	0.000132354	0.000255337
k__Bacteria;p__Proteobacteria;c__Alphaproteobacteria;o__Rhizobiales;f__Beijerinckiaceae;g__Microvirga	0.000496595	0.000498878	0.000753409	0.000434311	0.000598151	0.000372662	0.000234698	0.000529521	0.000884788	0.000689316	0.000565519	0.000489476	0.000804043	0.000616485	0.000688942	0.000705626	6.6177e-05	0.000510673
k__Bacteria;p__Proteobacteria;c__Alphaproteobacteria;o__Rhizobiales;f__Devosiaceae;g__Devosia	0.000141884	0.000249439	0.000226023	0.000434311	0.000163132	0	0.000234698	0.000423617	6.31991e-05	0.000295421	0.000403942	0.000217545	0	0.000369891	0.000287059	6.41478e-05	0.000198531	0.000459606
k__Bacteria;p__Proteobacteria;c__Alphaproteobacteria;o__Rhizobiales;f__Hyphomicrobiaceae;g__	0	0.000124719	0	7.23851e-05	5.43774e-05	0	0	0	0	9.84737e-05	8.07885e-05	5.43863e-05	0	0	0	6.41478e-05	0	0
k__Bacteria;p__Proteobacteria;c__Alphaproteobacteria;o__Rhizobiales;f__Hyphomicrobiaceae;g__Pedomicrobium	0	0	0.000150682	7.23851e-05	0	0.000149065	4.69395e-05	0.000211808	0.000126398	0.000196947	0	0	5.74317e-05	0	0	0	6.6177e-05	5.10673e-05
k__Bacteria;p__Proteobacteria;c__Alphaproteobacteria;o__Rhizobiales;f__Rhizobiaceae;Other	0	0.000124719	0	0	5.43774e-05	0	0.000140819	0.000105904	6.31991e-05	4.92368e-05	8.07885e-05	5.43863e-05	0.000114863	6.16485e-05	5.74119e-05	6.41478e-05	0	0.000102135
k__Bacteria;p__Proteobacteria;c__Alphaproteobacteria;o__Rhizobiales;f__Rhizobiaceae;g__Allorhizobium-Neorhizobium-Pararhizobium-Rhizobium	0	0	0	0.000434311	0	7.45323e-05	0	5.29521e-05	6.31991e-05	0	0	5.43863e-05	0	6.16485e-05	5.74119e-05	0	0	0
k__Bacteria;p__Proteobacteria;c__Alphaproteobacteria;o__Rhizobiales;f__Rhizobiaceae;g__Ensifer	0.000496595	0.00112247	0.00113011	0.000651466	0.000761283	0.000745323	0.00103267	0.000529521	0.000884788	0.000393895	0.000565519	0.000761408	0.000459453	0.00080143	0.000746354	0.000769774	0.00066177	0.000459606
k__Bacteria;p__Proteobacteria;c__Alphaproteobacteria;o__Rhizobiales;f__Rhizobiaceae;g__Mesorhizobium	0.000354711	0.000374158	0.000301364	0.000506696	0.000489396	0.000372662	0.000328577	0.000582473	0.000442394	0.000590842	0.000403942	0.00043509	0.000861475	0.000431539	0.000631531	0.000641478	0.000397062	0.000459606
k__Bacteria;p__Proteobacteria;c__Alphaproteobacteria;o__Rhizobiales;f__Rhizobiales_Incertae_Sedis;g__Nordella	0.000283768	0.000124719	0.000150682	0	0.000163132	0.000223597	9.38791e-05	5.29521e-05	0.000126398	0.00014771	0.000323154	0.000271931	0.000114863	0.000246594	0.000114824	0.000192443	0.000132354	0.000306404
k__Bacteria;p__Proteobacteria;c__Alphaproteobacteria;o__Rhizobiales;f__Xanthobacteraceae;g__	0.000354711	0.000498878	0.000150682	0	0.000163132	7.45323e-05	4.69395e-05	5.29521e-05	0.000126398	9.84737e-05	0.000161577	0.000217545	0.000114863	0.000184945	0.000114824	6.41478e-05	0.000132354	0.000153202
k__Bacteria;p__Proteobacteria;c__Alphaproteobacteria;o__Rhizobiales;f__Xanthobacteraceae;g__Afipia	0.000141884	0	0.000301364	0	0.000163132	0	0.000234698	5.29521e-05	0.000126398	4.92368e-05	0	0.000108773	5.74317e-05	0.000123297	0.000114824	6.41478e-05	6.6177e-05	0.000102135
k__Bacteria;p__Proteobacteria;c__Alphaproteobacteria;o__Rhizobiales;f__Xanthobacteraceae;g__Bradyrhizobium	0.000212826	0.000124719	0.000226023	7.23851e-05	0.000598151	0.000819855	0.000187758	0.000211808	0	0.000246184	0.000323154	0.000326318	0.000114863	0.000184945	0.000459295	0.000320739	0.000463239	0.000204269
k__Bacteria;p__Proteobacteria;c__Alphaproteobacteria;o__Rhizobiales;f__Xanthobacteraceae;g__Rhodoplanes	0.000354711	0.000124719	0.000150682	0.00028954	0.000435019	0.000223597	0.000140819	0.00026476	0.000189597	0.000196947	0.000323154	0.00043509	0.000172295	0.000123297	0.000344471	0.000384887	0.000264708	0.000255337
k__Bacteria;p__Proteobacteria;c__Alphaproteobacteria;o__Rhizobiales;f__Xanthobacteraceae;g__Xanthobacter	0	0	0	0	5.43774e-05	0.000298129	0	0	0	0	0	0	0	0	0	0	0	0
k__Bacteria;p__Proteobacteria;c__Alphaproteobacteria;o__Rhodobacterales;f__Rhodobacteraceae;g__Falsirhodobacter	0	0	0	0	0	0	9.38791e-05	5.29521e-05	0	0	8.07885e-05	0	5.74317e-05	0	5.74119e-05	0	6.6177e-05	5.10673e-05
k__Bacteria;p__Proteobacteria;c__Alphaproteobacteria;o__Rhodospirillales;f__;g__	0.000212826	0.000124719	0.000301364	0.00014477	0.000489396	7.45323e-05	0.000187758	0.000158856	0.000252797	0.000344658	0.000403942	0.000380704	0.000574317	0.000184945	0.000287059	0.000256591	0.000727947	0.000102135
k__Bacteria;p__Proteobacteria;c__Alphaproteobacteria;o__Rhodospirillales;f__Magnetospiraceae;g__	0	0	0	0	0	7.45323e-05	0	5.29521e-05	6.31991e-05	0	8.07885e-05	0.000108773	5.74317e-05	0	0	0	0	0
k__Bacteria;p__Proteobacteria;c__Alphaproteobacteria;o__Rickettsiales;f__AB1;g__	0.000141884	0	0	0	0	0	0	5.29521e-05	0	0	0	0	0	0	5.74119e-05	0	0	5.10673e-05
k__Bacteria;p__Proteobacteria;c__Alphaproteobacteria;o__Rickettsiales;f__Anaplasmataceae;g__Wolbachia	0.145573	0.000623597	0.0659986	0.0854868	0.000870038	0.000670791	0.000657154	0.000688377	0.0514441	0.000837026	0.000969462	0.0145211	0.000459453	0.00080143	0.0314617	0.01995	0.00727947	0.00760903
k__Bacteria;p__Proteobacteria;c__Alphaproteobacteria;o__Sphingomonadales;f__Sphingomonadaceae;Other	0.000283768	0.000498878	0.000678068	0.000579081	0.000543774	0.000521726	0.000187758	0.000529521	0.000315996	0.000295421	0.000323154	0.000108773	0.00034459	0.000554836	0.000344471	0.000192443	0.000397062	0.000510673
k__Bacteria;p__Proteobacteria;c__Alphaproteobacteria;o__Sphingomonadales;f__Sphingomonadaceae;g__Sphingomonas	0.000354711	0.000124719	0.000527386	0.000434311	0.000326264	0.000372662	0.000516335	0.000158856	0.000379195	0.000344658	0.000323154	0.000217545	0.00034459	0.000308242	0.000114824	0.000641478	0.000330885	0.000153202
k__Bacteria;p__Proteobacteria;c__Alphaproteobacteria;o__Sphingomonadales;f__Sphingomonadaceae;g__Sphingopyxis	0.000141884	0	0	7.23851e-05	0	0	0	0	6.31991e-05	0	0.000161577	0	0	0.000123297	0.000114824	6.41478e-05	0.000132354	0
k__Bacteria;p__Proteobacteria;c__Deltaproteobacteria;o__Myxococcales;f__Archangiaceae;g__Anaeromyxobacter	0.000354711	0.000623597	0.000301364	0.000361925	0.00021751	0.000223597	0.000422456	0.00026476	0.000315996	0.000344658	0.000323154	0.000217545	0.000229727	0.000308242	0.000401883	0.000256591	0.000264708	0.000255337
k__Bacteria;p__Proteobacteria;c__Deltaproteobacteria;o__Myxococcales;f__BIrii41;g__	0	0	7.53409e-05	0	0	0	0	0	6.31991e-05	0	0	0	0	0	0	0	6.6177e-05	0
k__Bacteria;p__Proteobacteria;c__Deltaproteobacteria;o__Myxococcales;f__Phaselicystidaceae;g__Phaselicystis	0	0	0	0	0	0	0	0	0	0	0	0.000217545	0	0	0	0	0	0
k__Bacteria;p__Proteobacteria;c__Deltaproteobacteria;o__Myxococcales;f__Vulgatibacteraceae;g__Vulgatibacter	0	0.000124719	0	0	0	0.000149065	0	0	0	4.92368e-05	0	0	0	0	0	0	0	5.10673e-05
k__Bacteria;p__Proteobacteria;c__Gammaproteobacteria;Other;Other;Other	7.09421e-05	0	7.53409e-05	0.00028954	0	0.000149065	9.38791e-05	0	0.000189597	0	0	0	0	0.000123297	0	0.000192443	0.000198531	0
k__Bacteria;p__Proteobacteria;c__Gammaproteobacteria;o__Betaproteobacteriales;f__Burkholderiaceae;g__Achromobacter	0.000141884	0	7.53409e-05	7.23851e-05	0.000108755	0.000223597	9.38791e-05	0.000105904	0	4.92368e-05	0	5.43863e-05	5.74317e-05	6.16485e-05	0.000114824	0.000128296	0	0.000153202
k__Bacteria;p__Proteobacteria;c__Gammaproteobacteria;o__Betaproteobacteriales;f__Burkholderiaceae;g__Aquabacterium	0	0	0	0.000217155	0	7.45323e-05	4.69395e-05	0	0	9.84737e-05	0.000323154	5.43863e-05	0.000114863	0	0	0	0	0
k__Bacteria;p__Proteobacteria;c__Gammaproteobacteria;o__Betaproteobacteriales;f__Burkholderiaceae;g__Burkholderia-Caballeronia-Paraburkholderia	0	0	0	0	0	7.45323e-05	4.69395e-05	5.29521e-05	0	0	0	5.43863e-05	0	0	0.000114824	6.41478e-05	0	0.000153202
k__Bacteria;p__Proteobacteria;c__Gammaproteobacteria;o__Betaproteobacteriales;f__Burkholderiaceae;g__Curvibacter	0.000212826	0.000249439	0.000301364	0	0.000108755	7.45323e-05	9.38791e-05	5.29521e-05	0.000126398	4.92368e-05	0.000161577	5.43863e-05	0	0	0	0	0.000198531	0.000102135
k__Bacteria;p__Proteobacteria;c__Gammaproteobacteria;o__Betaproteobacteriales;f__Burkholderiaceae;g__Delftia	0.000567537	0	0.000376705	0.00014477	0.000271887	0.00096892	0.000328577	5.29521e-05	6.31991e-05	0	0.00129262	5.43863e-05	0	0	5.74119e-05	0.000192443	0	0
k__Bacteria;p__Proteobacteria;c__Gammaproteobacteria;o__Betaproteobacteriales;f__Burkholderiaceae;g__Herbaspirillum	7.09421e-05	0.000124719	7.53409e-05	7.23851e-05	0	0.000149065	4.69395e-05	0	0.000126398	0.000196947	8.07885e-05	5.43863e-05	0.000172295	0	5.74119e-05	6.41478e-05	0.000132354	0
k__Bacteria;p__Proteobacteria;c__Gammaproteobacteria;o__Betaproteobacteriales;f__Burkholderiaceae;g__Hydrogenophaga	0	0.000124719	0	0	5.43774e-05	0	0	0	0	4.92368e-05	0	5.43863e-05	0	0	0	0	0	0
k__Bacteria;p__Proteobacteria;c__Gammaproteobacteria;o__Betaproteobacteriales;f__Burkholderiaceae;g__Massilia	0.00170261	0.00249439	0.00263693	0.0019544	0.00125068	0.00111798	0.000844912	0.00111199	0.00246477	0.000886263	0.00201971	0.000543863	0.0012635	0.00141792	0.00120565	0.00141125	0.00178678	0.00117455
k__Bacteria;p__Proteobacteria;c__Gammaproteobacteria;o__Betaproteobacteriales;f__Burkholderiaceae;g__Noviherbaspirillum	7.09421e-05	0.000498878	0.000226023	0.000361925	5.43774e-05	0.000298129	0.000140819	0.000158856	0.000315996	0.000196947	0.000161577	0	0	0.000184945	0.000114824	0.000256591	0.000132354	0.000153202
k__Bacteria;p__Proteobacteria;c__Gammaproteobacteria;o__Betaproteobacteriales;f__Burkholderiaceae;g__Ralstonia	0.000212826	0.000124719	0.000301364	7.23851e-05	0	0	0.000140819	0.000105904	0	0	0	0	0	6.16485e-05	0	6.41478e-05	6.6177e-05	0
k__Bacteria;p__Proteobacteria;c__Gammaproteobacteria;o__Betaproteobacteriales;f__Burkholderiaceae;g__Variovorax	0	0	0	0	0	0.000298129	4.69395e-05	0	0	0	0	0	0	0	0	0	0	5.10673e-05
k__Bacteria;p__Proteobacteria;c__Gammaproteobacteria;o__Betaproteobacteriales;f__Gallionellaceae;Other	0.000141884	0.000124719	7.53409e-05	0.000434311	0	0.000149065	0	5.29521e-05	0.000126398	4.92368e-05	0.000161577	0.000217545	0.000114863	0	0	0.000128296	0.000132354	0.000204269
k__Bacteria;p__Proteobacteria;c__Gammaproteobacteria;o__Betaproteobacteriales;f__Methylophilaceae;g__	7.09421e-05	0	0	0	0	0	0	5.29521e-05	6.31991e-05	4.92368e-05	0	5.43863e-05	0	0	5.74119e-05	6.41478e-05	0	0
k__Bacteria;p__Proteobacteria;c__Gammaproteobacteria;o__Betaproteobacteriales;f__Methylophilaceae;g__Methylophilus	0	0.000374158	7.53409e-05	0	0	0	0	0	0	0	0	0	0	0	0	0	0	0
k__Bacteria;p__Proteobacteria;c__Gammaproteobacteria;o__Betaproteobacteriales;f__Neisseriaceae;g__Neisseria	0	0	0	0	5.43774e-05	0	0	0	0	0	0	0	0	6.16485e-05	0	0	0.000595593	0
k__Bacteria;p__Proteobacteria;c__Gammaproteobacteria;o__Betaproteobacteriales;f__Rhodocyclaceae;g__	7.09421e-05	0.000124719	0	0	5.43774e-05	0.000149065	4.69395e-05	0	6.31991e-05	0	0	5.43863e-05	0	0.000184945	5.74119e-05	0	0.000132354	0
k__Bacteria;p__Proteobacteria;c__Gammaproteobacteria;o__Betaproteobacteriales;f__TRA3-20;g__	7.09421e-05	0	7.53409e-05	0.00014477	0	7.45323e-05	0	5.29521e-05	0.000126398	9.84737e-05	0.000161577	5.43863e-05	5.74317e-05	0.000123297	0	0	6.6177e-05	0
k__Bacteria;p__Proteobacteria;c__Gammaproteobacteria;o__Enterobacteriales;f__Enterobacteriaceae;g__Arsenophonus	0.560017	0.70903	0.740375	0.75874	0.237412	0.561154	0.275441	0.2592	0.538204	0.239193	0.703345	0.202262	0.232196	0.260033	0.383224	0.368144	0.438224	0.250128
k__Bacteria;p__Proteobacteria;c__Gammaproteobacteria;o__Enterobacteriales;f__Enterobacteriaceae;g__Klebsiella	0.000354711	0.000374158	0.000527386	0.00014477	0.000271887	0.000447194	0.000375516	0.000317712	0.000505593	0.00014771	0.000727096	0.000108773	5.74317e-05	0.000123297	0.000344471	0.00057733	0.000397062	0.000306404
k__Bacteria;p__Proteobacteria;c__Gammaproteobacteria;o__Pseudomonadales;f__Moraxellaceae;g__Acinetobacter	0.105633	0.191943	0.0733821	0.0082519	0.00342577	0.00857122	0.0304168	0.0249404	0.0436706	0.00295421	0.179674	0.026758	0.000804043	0.00129462	0.000976002	0.00121881	0.00211766	0.00122562
k__Bacteria;p__Proteobacteria;c__Gammaproteobacteria;o__Pseudomonadales;f__Moraxellaceae;g__Enhydrobacter	7.09421e-05	0	0.000226023	0.00028954	5.43774e-05	0	4.69395e-05	0	0	9.84737e-05	0	5.43863e-05	0	0	0	0.000192443	0	0
k__Bacteria;p__Proteobacteria;c__Gammaproteobacteria;o__Pseudomonadales;f__Pseudomonadaceae;g__Pseudomonas	7.09421e-05	0.000374158	0	0	0.000108755	0	0	5.29521e-05	6.31991e-05	4.92368e-05	0	0	0	0	0	0	0.0017206	0
k__Bacteria;p__Proteobacteria;c__Gammaproteobacteria;o__Vibrionales;f__Vibrionaceae;g__Vibrio	0.00120602	0.00212023	0.000979432	0.00108578	0.000380642	0.000819855	0.000610214	0.000476569	0.00120078	0.000344658	0.00161577	0.000380704	0.000574317	0.000369891	0.000459295	0.000769774	0.0008603	0.00076601
k__Bacteria;p__Proteobacteria;c__Gammaproteobacteria;o__Xanthomonadales;f__Rhodanobacteraceae;g__Rhodanobacter	7.09421e-05	0	0	7.23851e-05	0	0.000149065	0	5.29521e-05	6.31991e-05	0	8.07885e-05	5.43863e-05	0	0	0	6.41478e-05	6.6177e-05	0.000102135
k__Bacteria;p__Proteobacteria;c__Gammaproteobacteria;o__Xanthomonadales;f__Xanthomonadaceae;g__Stenotrophomonas	0.00106413	0.000997755	0.000753409	0.000723851	0.000163132	0.00111798	0.000469395	0.000105904	0	0.000246184	0.000888673	0.000326318	5.74317e-05	6.16485e-05	0	0	0	0
k__Bacteria;p__Proteobacteria;c__Gammaproteobacteria;o__Xanthomonadales;f__Xanthomonadaceae;g__Thermomonas	0	0	0	7.23851e-05	0	0.000149065	0	0	0	0	8.07885e-05	0	0	6.16485e-05	0	0	0	0
k__Bacteria;p__Spirochaetes;c__Spirochaetia;o__Spirochaetales;f__Spirochaetaceae;g__	0	0	7.53409e-05	0	0	0	0	0	0	4.92368e-05	0	0	0	0	0	0	6.6177e-05	0
k__Bacteria;p__Verrucomicrobia;c__Verrucomicrobiae;o__Chthoniobacterales;f__Chthoniobacteraceae;g__Candidatus_Udaeobacter	0	0	0.000678068	0	0	0	0	0	0	0	0	0	0	0	0	0	0	0
k__Bacteria;p__Verrucomicrobia;c__Verrucomicrobiae;o__Chthoniobacterales;f__Xiphinematobacteraceae;g__Candidatus_Xiphinematobacter	0	0	7.53409e-05	0	0	0	0	0	0	0	8.07885e-05	0	0	0	5.74119e-05	0	0	0
k__Bacteria;p__Verrucomicrobia;c__Verrucomicrobiae;o__Pedosphaerales;f__Pedosphaeraceae;g__	0.000709421	0.000374158	0.000527386	0.000361925	0.00021751	0.000223597	0.000187758	0.000211808	0.000505593	9.84737e-05	0.000403942	0.000326318	0.000114863	0.000184945	0.000229647	0.000320739	0.000198531	0.000459606
k__Bacteria;p__Verrucomicrobia;c__Verrucomicrobiae;o__Verrucomicrobiales;f__Rubritaleaceae;g__Luteolibacter	0.000425653	0.000124719	7.53409e-05	0.00028954	0.000108755	0.000223597	0.000187758	0.000211808	0.000126398	0.000246184	0.000323154	5.43863e-05	0.00034459	0.000123297	5.74119e-05	0	0.000132354	0.000255337
k__Bacteria;p__Verrucomicrobia;c__Verrucomicrobiae;o__Verrucomicrobiales;f__Verrucomicrobiaceae;g__Verrucomicrobium	0	0	0	0.000217155	0	0	9.38791e-05	0.000158856	0	0	0	0	0	0	0	0	0	0
k__Bacteria;p__WPS-2;c__;o__;f__;g__	0	0	0	0	0	0.000223597	0	0	0	0	0	0	0	0	0	0	0	0
