# Supplementary material for: A distinct strain of Arsenophonus symbiont decreases insecticide resistance in its insect host
Source: PLoS Genet. 2018 Oct 17;14(10):e1007725. doi: 10.1371/journal.pgen.1007725 (PMC6205657; doi:10.1371/journal.pgen.1007725)
Supplement: S5 Table — (XLSX) [file pgen.1007725.s017.xlsx]

## Sheet: Sheet1
S5 Table. Information of all differentially expressed genes.
GeneID	BaseMean(S-line)	BaseMean(N-line)	Log2FC	P-value	Adjust P-value	Annotation
MSTRG.10989	583.516	0.492125	10.0957	0.000444103	0.0091274	splicing factor, arginine/serine-rich 19-like
MSTRG.24617	60.978	0	8.24709	2.86e-07	2.58e-05	piggyBac transposable element-derived protein 4-like
MSTRG.26979	58.671	0	8.18902	4.14e-07	3.56e-05	---NA---
MSTRG.10581	44.438	0	7.79171	3.31e-06	0.000201102	F-box/WD repeat-containing protein 5 isoform X1
MSTRG.26826	35.044	0	7.4487	1.51e-05	0.000683014	---NA---
MSTRG.30500	33.8136	0	7.39582	1.72e-05	0.000755366	---NA---
MSTRG.26663	32.24	0	7.32531	2.53e-05	0.00101915	---NA---
MSTRG.30509	31.8141	0	7.30726	2.57e-05	0.00103241	---NA---
MSTRG.21110	4950.3	31.3798	7.30143	0.000753154	0.0135033	uncharacterized serine-rich protein C215.13-like
MSTRG.27329	28.6552	0	7.15395	6.66e-05	0.00214997	---NA---
MSTRG.2788	27.1644	0	7.08125	7.72e-05	0.00241264	---NA---
MSTRG.8303	73.9687	0.605584	7.07636	5.03e-06	0.000282858	---NA---
MSTRG.12877	26.9633	0	7.06978	7.6e-05	0.00238842	---NA---
MSTRG.25942	26.4072	0	7.04009	8.87e-05	0.00266483	---NA---
MSTRG.21937	24.0055	0	6.90003	0.000157769	0.0041702	---NA---
MSTRG.795	1268.51	10.7119	6.89005	0.00158427	0.0228891	cuticle protein 7-like
MSTRG.3367	22.7514	0	6.82393	0.000209286	0.00524534	---NA---
MSTRG.13312	22.4201	0	6.80063	0.000254122	0.0060735	---NA---
MSTRG.5047	18.0544	0	6.48931	0.000790246	0.0139775	---NA---
MSTRG.4983	48.9575	0.605584	6.48056	5.04e-05	0.00173638	---NA---
MSTRG.28128	17.9124	0	6.4786	0.00081242	0.014245	---NA---
MSTRG.21654	47.7625	0.492125	6.46437	6.32e-05	0.00208061	---NA---
MSTRG.13770	649.487	7.91089	6.36282	0.0023967	0.0302944	cuticle protein 7-like
MSTRG.26107	16.1141	0	6.326	0.0014176	0.0210613	---NA---
MSTRG.10047	1162.44	14.7241	6.30506	0.00154081	0.0223968	cuticle protein 7-like
MSTRG.9692	40.0722	0.492125	6.2142	0.000207323	0.00521105	---NA---
MSTRG.11343	94.8272	1.58984	5.87144	4.49e-07	3.85e-05	---NA---
MSTRG.1488	30.2406	0.605584	5.77677	0.000757215	0.0135669	---NA---
MSTRG.15103	26.1588	0.492125	5.59604	0.00148411	0.0218251	---NA---
MSTRG.7739	23.6506	0.492125	5.45346	0.00211545	0.0278381	---NA---
MSTRG.30237	44.0949	1.09771	5.33654	6.09e-05	0.00202269	---NA---
MSTRG.10281	22.2072	0.605584	5.32813	0.00297138	0.0351559	---NA---
MSTRG.14639	100.447	2.57409	5.26483	0.00195237	0.026352	nose resistant to fluoxetine protein 6-like
MSTRG.21011	135.574	3.55834	5.18418	1.86e-11	5.21e-09	---NA---
MSTRG.18231	48.8511	1.47638	4.94571	2.15e-05	0.00090013	uncharacterized protein LOC111059127
MSTRG.10671	30.489	1.21117	4.76131	0.000666564	0.0123782	---NA---
MSTRG.22933	29.3177	1.21117	4.7033	0.000842506	0.0145779	putative RNA-directed DNA polymerase
MSTRG.23321	27.3892	0.984251	4.69888	0.00116298	0.0184128	---NA---
MSTRG.16384	138.461	5.48855	4.66319	2.49e-10	5.51e-08	myb-like protein X
MSTRG.8352	26.5374	0.984251	4.65876	0.00162883	0.0232389	NADH-cytochrome b5 reductase 1 isoform X1
MSTRG.9682	28.1464	1.21117	4.64269	0.00108649	0.0176159	uncharacterized protein LOC111692310
MSTRG.30559	26.0878	0.984251	4.62961	0.00175238	0.0245614	---NA---
MSTRG.2292	39.3387	1.58984	4.606	8.91e-05	0.00267265	ADAM 17-like protease
MSTRG.17897	38.0728	1.47638	4.59929	0.000246359	0.00594202	---NA---
MSTRG.15639	25.3779	0.984251	4.59172	0.00182344	0.0252571	---NA---
gene11139	67.6627	2.91446	4.5882	1.39e-05	0.000646555	splicing factor, arginine/serine-rich 15-like
MSTRG.12834	66.8108	2.91446	4.58514	6.08e-07	5.03e-05	---NA---
MSTRG.5807	26.4072	1.21117	4.54917	0.00169287	0.0239317	---NA---
MSTRG.28668	36.0733	1.58984	4.48365	0.000239868	0.00581216	---NA---
MSTRG.12586	23.3193	0.984251	4.47079	0.00323228	0.0372855	---NA---
MSTRG.6969	24.9047	1.21117	4.46022	0.00237653	0.0301556	---NA---
MSTRG.28772	23.7097	1.09771	4.44492	0.00238169	0.030169	---NA---
MSTRG.281	71.4131	3.63351	4.38572	1.81e-06	0.000127022	uncharacterized protein LOC111031911
MSTRG.11655	23.5914	1.21117	4.37986	0.00326468	0.0375602	---NA---
gene18049	22.3255	1.09771	4.35823	0.00336208	0.0383616	uncharacterized protein LOC111059207
MSTRG.7982	44.509	2.19542	4.35351	4.96e-05	0.00172215	putative nicotine oxidoreductase
gene19779	21.45	0.984251	4.35257	0.00491926	0.0494256	serine/threonine-protein kinase Nek8-like isoform X1
MSTRG.17856	22.7514	1.21117	4.32843	0.00381281	0.0415377	---NA---
MSTRG.15714	21.5683	1.09771	4.30787	0.00389859	0.0421449	---NA---
MSTRG.9199	43.5979	2.30888	4.29346	0.000113217	0.00322884	---NA---
MSTRG.19680	101.855	5.26163	4.24717	1.16e-09	2.07e-07	---NA---
MSTRG.17233	49.5254	2.801	4.17098	1.86e-05	0.000798737	---NA---
MSTRG.8705	325.181	18.2824	4.15405	0.00495944	0.049639	---NA---
MSTRG.24566	184.566	10.4098	4.1418	0.0025985	0.0319982	---NA---
MSTRG.13906	27.756	1.58984	4.10177	0.00172871	0.0243465	---NA---
MSTRG.11523	57.1329	3.63351	4.05491	3.11e-05	0.00119557	---NA---
MSTRG.14722	1373.83	83.121	4.05024	1e-09	1.82e-07	---NA---
MSTRG.30792	26.8923	1.70329	4.02021	0.00174464	0.0244934	---NA---
MSTRG.25920	26.4901	1.70329	3.99662	0.00185817	0.0255399	hypothetical protein RF55_11860
MSTRG.24268	24.7746	1.47638	3.98546	0.00405029	0.0434579	Integrase core domain protein
MSTRG.1600	49.0876	2.95275	3.97862	8.51e-05	0.00257722	---NA---
MSTRG.23959	70.301	4.61776	3.97353	2.09e-06	0.000138053	---NA---
gene12784	25.5081	1.70329	3.94341	0.0024857	0.0311375	protein RNA-directed DNA methylation 3-like
MSTRG.1110	76.0392	5.22334	3.89988	2.87e-05	0.00111832	---NA---
MSTRG.7878	1555.64	105.684	3.88178	3.71e-77	3.25e-73	PREDICTED: uncharacterized protein LOC108911071
MSTRG.10505	509.723	34.8246	3.86989	6.91e-07	5.62e-05	cytochrome c oxidase subunit III (mitochondrion)
MSTRG.16615	69.9461	4.65605	3.8694	1.78e-06	0.000125773	RNA-directed DNA polymerase from mobile element jockey-like isoform X1
MSTRG.9855	48.6736	3.52005	3.84908	7.23e-05	0.00230497	protein farnesyltransferase/geranylgeranyltransferase type-1 subunit alpha-like
MSTRG.28484	63.8885	4.61776	3.83784	4.85e-06	0.000273155	---NA---
MSTRG.3690	60.0671	4.05046	3.83624	2.11e-05	0.00089087	---NA---
MSTRG.17248	96.4361	7.04009	3.82973	1.8e-07	1.79e-05	---NA---
MSTRG.28417	37.9782	2.801	3.78493	0.00029448	0.0068148	---NA---
MSTRG.30180	49.9395	3.55834	3.75907	5.95e-05	0.00198631	piggyBac transposable element-derived protein 3-like
MSTRG.16271	58.3279	4.27738	3.75548	1.15e-05	0.000551802	---NA---
MSTRG.14872	34.9257	2.46063	3.75266	0.00103095	0.0169561	---NA---
MSTRG.30333	70.8097	5.14817	3.7411	1.84e-06	0.000128171	---NA---
MSTRG.21438	27.7323	1.9685	3.74066	0.00305735	0.0358501	---NA---
MSTRG.18159	115.212	8.55476	3.73964	2.6e-07	2.4e-05	uncharacterized histidine-rich protein DDB_G0274557-like
MSTRG.6439	432.832	32.4392	3.73918	0.0013201	0.0202061	uncharacterized protein LOC111045248
MSTRG.8539	38.132	3.02792	3.72431	0.0011623	0.0184128	uncharacterized protein LOC111629534
gene7345	36.2508	2.91446	3.68796	0.00065971	0.0122893	hyaluronidase-like
MSTRG.2289	26.6912	1.9685	3.6872	0.00392424	0.0423824	---NA---
MSTRG.17249	97.3353	7.57051	3.68274	2.27e-08	3.06e-06	---NA---
MSTRG.5376	55.7959	4.39084	3.67686	1.49e-05	0.000678002	---NA---
MSTRG.2784	57.2276	4.61776	3.67231	3.65e-05	0.00135424	---NA---
MSTRG.12847	35.5765	2.91446	3.65649	0.00111446	0.0178708	---NA---
MSTRG.29819	108.61	8.78168	3.63528	4.68e-09	7.14e-07	cytochrome P450 CYP302A1
MSTRG.14716	91.2659	7.64568	3.62443	1.66e-06	0.00011857	---NA---
MSTRG.17251	27.4602	2.42234	3.57547	0.00479811	0.0486216	---NA---
MSTRG.16252	25.1058	2.08196	3.55904	0.00397632	0.0427805	---NA---
MSTRG.26509	59.6174	5.22334	3.55858	2.47e-05	0.00100233	---NA---
MSTRG.26886	50.0696	4.16392	3.5561	6.4e-05	0.00209711	uncharacterized protein LOC111060791
MSTRG.25252	64.8586	5.71547	3.53722	8.42e-05	0.00256057	uncharacterized protein LOC111059460
gene20246	24.6326	2.08196	3.53059	0.00491954	0.0494256	thyroid adenoma-associated protein homolog
MSTRG.29056	150.777	13.5881	3.51427	2.95e-08	3.82e-06	---NA---
MSTRG.15347	64.1014	5.82893	3.50117	0.000134311	0.00369405	---NA---
MSTRG.7796	29.8856	2.57409	3.49652	0.00217849	0.0283129	---NA---
MSTRG.29945	175.871	15.8218	3.48963	5.75e-08	6.69e-06	chitin deacetylase 1
MSTRG.7189	41.7168	3.6718	3.47927	0.000306467	0.0070058	---NA---
MSTRG.29588	99.5595	8.81997	3.46646	1.01e-07	1.1e-05	---NA---
MSTRG.8941	109.332	10.1063	3.45478	6.42e-08	7.43e-06	---NA---
MSTRG.9488	44.367	4.23909	3.45024	0.00128365	0.0197982	endonuclease-reverse transcriptase
MSTRG.21756	37.8007	3.63351	3.44374	0.00243201	0.0305642	---NA---
MSTRG.11260	78.3344	7.3053	3.44299	3.08e-06	0.000190646	---NA---
MSTRG.10783	41.6813	3.89871	3.43825	0.000333451	0.00744449	uncharacterized protein LOC111054996
MSTRG.28482	30.2169	2.91446	3.42358	0.00253497	0.0315561	---NA---
MSTRG.27769	52.3175	4.88296	3.42327	8.04e-05	0.00247958	---NA---
MSTRG.15512	51.6196	4.88296	3.39937	8.54e-05	0.00258451	---NA---
MSTRG.17253	87.7402	8.51647	3.3953	5.66e-07	4.74e-05	---NA---
MSTRG.30337	84.8889	8.36472	3.39075	2.53e-05	0.00101915	---NA---
MSTRG.12823	65.7697	6.13242	3.38198	1.8e-05	0.000778195	---NA---
MSTRG.19316	28.6078	2.801	3.37684	0.00353985	0.0397171	---NA---
MSTRG.22957	36.9962	3.44488	3.36237	0.00200808	0.0269103	low-density lipoprotein receptor-related protein 1-like
MSTRG.12307	27.6614	2.801	3.32612	0.00340537	0.0386707	---NA---
MSTRG.27169	63.4035	6.54797	3.31955	0.000281656	0.00661125	---NA---
MSTRG.19609	34.1804	3.63351	3.29324	0.00437345	0.0457479	---NA---
gene12467	37.6351	3.89871	3.28696	0.000805881	0.0141682	protein wingless
MSTRG.17244	191.24	19.6453	3.28596	2.2e-13	8.49e-11	---NA---
MSTRG.28724	42.5332	4.5043	3.26366	0.000389431	0.00832287	---NA---
MSTRG.21129	32.3702	3.52005	3.24953	0.00283415	0.0340539	---NA---
MSTRG.22091	34.9612	3.6718	3.23228	0.00216514	0.0281671	carbonic anhydrase-like
MSTRG.1601	48.0229	4.92125	3.23126	0.00132468	0.0202644	---NA---
MSTRG.3342	34.7127	3.6718	3.21757	0.00141578	0.0210613	retrovirus-related Pol polyprotein from transposon 17.6
MSTRG.19942	40.5929	4.39084	3.21621	0.00050566	0.00998293	---NA---
MSTRG.70	44.6746	4.76951	3.2109	0.000296004	0.00684405	---NA---
MSTRG.18864	120.607	13.0591	3.2086	4.51e-09	6.97e-07	---NA---
MSTRG.19860	63.4744	7.15355	3.19813	0.000210019	0.00524869	pol polyprotein
MSTRG.28250	29.436	3.17967	3.19788	0.00427541	0.0451176	---NA---
MSTRG.18080	575.588	63.9721	3.15882	5.79e-19	4.61e-16	uncharacterized protein LOC111053764
MSTRG.30314	61.9009	7.19184	3.11727	3.08e-05	0.00118792	---NA---
MSTRG.17252	71.3067	8.28955	3.1157	8.25e-06	0.000426521	---NA---
MSTRG.704	79.0324	9.04689	3.11456	3.2e-06	0.00019708	---NA---
MSTRG.3887	55.6658	6.35934	3.1142	8.03e-05	0.00247958	---NA---
MSTRG.4152	53.7729	6.01896	3.11405	0.000652503	0.0122157	---NA---
MSTRG.3825	40.9241	4.65605	3.10648	0.00096261	0.0161249	Transposon Ty3-I Gag-Pol polyprotein
MSTRG.16102	37.9663	4.5043	3.09881	0.00112052	0.0179351	---NA---
MSTRG.30669	137.277	15.8232	3.08504	1.18e-07	1.23e-05	---NA---
MSTRG.7766	58.2569	7.15355	3.06941	0.000633184	0.011922	---NA---
MSTRG.10922	46.2127	5.60201	3.06244	0.000420355	0.00875579	---NA---
MSTRG.6586	152.871	18.2072	3.06206	3.99e-10	8.19e-08	---NA---
MSTRG.8349	83.2798	9.80422	3.0605	1.73e-05	0.000756111	---NA---
gene14995	38.0846	4.42913	3.05347	0.00477958	0.0484813	protein wingless
MSTRG.11926	59.0733	7.11667	3.02097	0.00157706	0.0228226	Retrovirus-related Pol polyprotein
MSTRG.4062	32.3702	4.12563	3.01812	0.00496466	0.049639	---NA---
MSTRG.24790	73.2707	8.93343	3.01475	2.17e-05	0.000910688	---NA---
MSTRG.19605	61.6643	7.68397	3.00803	0.000113644	0.00323703	---NA---
MSTRG.20749	30.8913	3.89871	3.00442	0.0044973	0.0465614	uncharacterized protein LOC111056140
MSTRG.11505	84.2855	10.2963	3.00343	9.77e-06	0.000481276	---NA---
MSTRG.25181	35.0085	4.39084	3.00006	0.00215073	0.028119	---NA---
MSTRG.24337	53.5717	6.81318	2.99659	0.000476147	0.00959821	---NA---
MSTRG.22121	107.569	13.4377	2.99319	3.63e-06	0.000217208	---NA---
MSTRG.16318	54.2579	6.73801	2.98424	0.000308802	0.00703468	hypothetical protein B7P43_G00791
MSTRG.17747	33.4823	4.16392	2.97962	0.00311158	0.0362733	uncharacterized protein LOC111051497
MSTRG.12560	59.369	7.45705	2.97938	0.000118807	0.00334816	---NA---
MSTRG.4088	71.7445	9.23551	2.97908	0.000694875	0.0127169	---NA---
MSTRG.7282	100.423	12.6052	2.97782	2.37e-06	0.000154989	---NA---
MSTRG.18271	194.742	24.9821	2.97528	8.63e-12	2.64e-09	---NA---
MSTRG.9454	65.0361	8.40301	2.9688	6.12e-05	0.00202845	---NA---
MSTRG.6511	1624.98	207.798	2.96825	0.00302763	0.0356663	defensin 1
MSTRG.9747	57.0619	7.11667	2.96544	0.000301742	0.00694393	---NA---
MSTRG.6622	76.4059	9.87939	2.95841	7.84e-06	0.000409149	---NA---
MSTRG.19129	102.103	13.5881	2.94479	4.16e-05	0.00151173	jerky protein-like
MSTRG.1173	38.7235	5.22334	2.92824	0.00226258	0.0291062	---NA---
MSTRG.10904	39.0429	5.3368	2.91628	0.00483453	0.0488211	putative nuclease HARBI1
MSTRG.19820	651.71	85.9646	2.9123	1.1e-25	1.52e-22	---NA---
MSTRG.7804	55.8432	7.34359	2.90939	0.00029983	0.00692032	---NA---
MSTRG.1700	40.51	5.37509	2.90926	0.00121042	0.0189809	---NA---
MSTRG.25795	83.3983	11.1288	2.89398	0.000803822	0.0141414	endocuticle structural glycoprotein SgAbd-8-like
MSTRG.18526	261.316	36.0344	2.87046	5.46e-10	1.08e-07	---NA---
MSTRG.25310	73.105	9.80422	2.86977	4.91e-05	0.00171153	---NA---
MSTRG.28925	40.4509	5.71547	2.85302	0.00177229	0.0247086	hypothetical protein B5V51_13612
MSTRG.6228	63.1314	8.97031	2.84872	0.00220204	0.0285481	---NA---
MSTRG.18153	160.301	21.8421	2.84824	5.54e-07	4.66e-05	---NA---
MSTRG.21655	53.6427	7.34359	2.8475	0.000712433	0.0129506	---NA---
MSTRG.27002	58.245	8.06264	2.84563	0.000139289	0.00381136	---NA---
MSTRG.18855	40.8058	5.52684	2.84212	0.00310592	0.0362733	apoptogenic protein 1, mitochondrial isoform X1
MSTRG.24457	59.0969	8.28955	2.8411	0.000221493	0.0054813	---NA---
MSTRG.260	90.3431	12.6804	2.84045	3.23e-06	0.000197861	---NA---
MSTRG.26219	46.0116	6.35934	2.83886	0.000871048	0.0148855	---NA---
MSTRG.24546	47.384	6.81318	2.82213	0.000811951	0.014245	---NA---
MSTRG.27637	36.5939	5.03471	2.81961	0.00491988	0.0494256	---NA---
MSTRG.3526	34.8429	4.99642	2.81641	0.00321231	0.037153	---NA---
MSTRG.13769	41.4802	5.86722	2.81241	0.00136769	0.0206696	---NA---
MSTRG.15340	42.3439	6.09413	2.80628	0.00139872	0.020901	---NA---
MSTRG.24784	112.172	15.8232	2.79657	6.04e-06	0.000330573	---NA---
MSTRG.3213	38.2857	5.60201	2.79273	0.00297571	0.0351914	Fibrillin-2 precursor, putative
MSTRG.13	302.181	43.7581	2.77856	6.89e-14	2.97e-11	---NA---
MSTRG.1230	321.052	46.3704	2.7774	2.33e-14	1.06e-11	---NA---
MSTRG.7278	98.0452	14.0064	2.77485	0.000184768	0.00474864	---NA---
MSTRG.7304	41.7997	6.20759	2.76939	0.00232497	0.0296878	---NA---
MSTRG.22752	40.6638	5.98067	2.76612	0.00149722	0.0219332	---NA---
MSTRG.28713	50.5429	7.34359	2.76395	0.000579654	0.011154	---NA---
MSTRG.30786	52.8973	7.6088	2.76261	0.000994568	0.0165268	---NA---
MSTRG.18103	58.7183	8.66822	2.75832	0.000156756	0.00415895	uncharacterized protein LOC111054250
MSTRG.28062	84.3683	12.5669	2.75075	7.17e-06	0.000382735	netrin receptor UNC5B-like
MSTRG.14720	1112.39	165.754	2.75018	3.02e-36	6.6e-33	---NA---
MSTRG.30001	94.2	13.9299	2.74949	2.63e-06	0.000167054	cytochrome P450 4C1
MSTRG.28687	159.296	23.6958	2.74437	5.13e-05	0.00175845	FAD-dependent oxidoreductase domain-containing protein 1-like isoform X1
MSTRG.10276	44.5918	6.51109	2.73708	0.00350259	0.0394169	---NA---
MSTRG.19585	45.7276	6.73801	2.73562	0.00141766	0.0210613	---NA---
MSTRG.2019	96.9567	14.8375	2.73271	9.29e-06	0.000464768	---NA---
MSTRG.1986	32.4412	4.88296	2.73057	0.0048886	0.0492158	retrotransposable element
MSTRG.28599	61.5222	9.08518	2.72647	0.000821408	0.0143261	uncharacterized protein LOC111054561
MSTRG.30838	154.385	23.544	2.71854	6.57e-09	9.64e-07	---NA---
MSTRG.18901	172.747	26.2699	2.71229	4.34e-09	6.78e-07	---NA---
MSTRG.27922	77.6956	12.0365	2.70683	0.000960071	0.0160927	---NA---
MSTRG.26717	56.9791	8.89514	2.69293	0.000282306	0.00662058	---NA---
MSTRG.12164	63.0485	9.76593	2.69161	0.000144739	0.00393145	---NA---
MSTRG.19744	98.0215	15.2545	2.68728	4.15e-06	0.00024401	---NA---
MSTRG.22990	46.9226	7.11667	2.68674	0.00303781	0.0357327	---NA---
MSTRG.19225	50.4719	8.02435	2.68175	0.00107667	0.0175453	---NA---
MSTRG.26110	68.7393	10.9388	2.68032	0.000215182	0.00535733	uncharacterized protein LOC111045075
MSTRG.24321	110.243	17.2981	2.67834	0.000166493	0.00436874	BTB/POZ domain-containing protein 2-like
MSTRG.23314	97.7849	15.0659	2.67622	3.53e-05	0.00132089	---NA---
MSTRG.27678	234.565	37.2456	2.67017	1.1e-08	1.57e-06	---NA---
MSTRG.25407	54.2697	8.74339	2.66802	0.00133151	0.020357	---NA---
MSTRG.21033	81.8482	12.9456	2.6585	2.4e-05	0.000985822	---NA---
MSTRG.13186	1326.02	211.596	2.64637	1.24e-21	1.3e-18	adhesive plaque matrix protein-like
MSTRG.23107	98.7787	15.8601	2.64425	5.6e-06	0.00030926	---NA---
MSTRG.13768	161.449	25.5139	2.63781	2.01e-06	0.000134153	---NA---
MSTRG.5839	335.888	54.9224	2.62559	1.66e-13	6.59e-11	---NA---
MSTRG.4431	57.2393	9.38726	2.61881	0.000404911	0.00854249	---NA---
MSTRG.16182	38.9246	6.24588	2.6178	0.0037009	0.0408753	---NA---
MSTRG.15428	36.6649	5.98067	2.61529	0.00389904	0.0421449	---NA---
MSTRG.25706	80.4049	13.3611	2.61518	0.000307294	0.00701734	---NA---
MSTRG.25573	48.993	7.94918	2.60855	0.00142861	0.0211944	---NA---
MSTRG.2931	69.7804	11.4692	2.60812	7.65e-05	0.00240179	---NA---
MSTRG.13174	90.6389	14.9893	2.60537	2.14e-05	0.000900079	---NA---
MSTRG.20806	48.6144	7.94918	2.59929	0.00102923	0.0169385	---NA---
MSTRG.13004	63.4625	10.5984	2.59751	0.000251013	0.00603213	jerky protein homolog-like
MSTRG.19544	115.378	19.4553	2.59018	8.27e-06	0.000426596	---NA---
MSTRG.25098	111.036	18.2455	2.58507	7.29e-06	0.000387079	---NA---
MSTRG.14723	264.238	44.4005	2.57797	5.28e-13	1.93e-10	uncharacterized protein LOC111051700
MSTRG.25760	54.601	9.16035	2.57383	0.000773502	0.0137928	---NA---
MSTRG.10109	383.071	65.0287	2.57089	7.67e-14	3.25e-11	zinc finger MYM-type protein 1-like
MSTRG.13188	1149.72	194.594	2.56889	3.42e-20	2.9e-17	GATA zinc finger domain-containing protein 14-like
MSTRG.28387	815.146	138.575	2.56171	6.39e-21	6.21e-18	---NA---
MSTRG.17245	373.405	63.8544	2.56028	7.52e-10	1.4e-07	---NA---
MSTRG.14914	115.981	19.7588	2.55872	7.61e-07	6.08e-05	hypothetical protein TcasGA2_TC006136
MSTRG.3296	69.4728	11.7344	2.55811	0.000156393	0.00415704	---NA---
MSTRG.15634	122.891	21.0082	2.54413	3.95e-07	3.45e-05	cilia- and flagella-associated protein 20
MSTRG.24129	38.2384	6.58626	2.54391	0.0036615	0.0406823	---NA---
MSTRG.13128	207.389	35.355	2.5393	1.19e-09	2.11e-07	---NA---
MSTRG.29902	59.2743	10.1446	2.5371	0.000370526	0.00803654	---NA---
MSTRG.23485	59.9132	10.3715	2.53563	0.00069525	0.0127169	tigger transposable element-derived protein 6-like
MSTRG.18762	59.6647	10.1829	2.52224	0.00128975	0.019834	---NA---
MSTRG.1106	45.7513	7.94918	2.51001	0.00346354	0.0391115	---NA---
MSTRG.22788	45.3845	7.94918	2.49896	0.00230835	0.0295206	---NA---
MSTRG.12353	112.456	19.6084	2.49817	5.89e-05	0.00197146	---NA---
MSTRG.15773	104.399	18.7362	2.49078	0.000238737	0.00579543	tryptophan repeat gene family
MSTRG.8878	155.9	27.708	2.49053	3.04e-07	2.72e-05	---NA---
MSTRG.2560	41.421	7.34359	2.47806	0.00361158	0.0402468	---NA---
MSTRG.30275	68.5855	12.5286	2.47572	0.000389295	0.00832287	---NA---
MSTRG.11309	4987.15	903.449	2.46621	2.33e-41	6.13e-38	adhesive plaque matrix protein-like
MSTRG.22856	126.807	22.7498	2.46532	1.94e-06	0.000131304	hypothetical protein B7954_08300, partial
MSTRG.13777	133.066	24.1496	2.46298	4.73e-05	0.00166933	myb-like protein AA
MSTRG.23079	47.0645	8.55476	2.45482	0.00261871	0.0321867	uncharacterized protein LOC111050596
MSTRG.14608	52.6725	9.53901	2.45481	0.0013517	0.0205106	---NA---
MSTRG.21371	183.372	33.6503	2.45436	6.8e-08	7.77e-06	uncharacterized protein LOC111051698
MSTRG.19193	136.71	24.8318	2.45117	0.000362153	0.00792693	---NA---
MSTRG.26588	94.8034	17.5634	2.43823	1.4e-05	0.00064901	---NA---
MSTRG.21648	71.2001	12.9839	2.43625	0.000432881	0.0089317	---NA---
MSTRG.7581	97.0041	17.942	2.43342	2.4e-05	0.000984717	---NA---
MSTRG.6039	105.688	19.6453	2.43175	1.17e-05	0.000555624	---NA---
MSTRG.24459	141.726	26.6471	2.42946	2.76e-06	0.00017408	hypothetical protein B7P43_G04459
MSTRG.23688	139.561	25.8912	2.42554	1.14e-06	8.63e-05	protein 5NUC-like
MSTRG.6509	111.048	20.4409	2.42462	2.01e-05	0.00085458	---NA---
MSTRG.12801	71.0463	13.3994	2.42149	0.000427222	0.00884272	RNA-directed DNA polymerase from mobile element jockey-like isoform X1
MSTRG.22379	74.4656	14.1185	2.41812	0.000227488	0.00558852	PREDICTED: uncharacterized protein LOC103521244
MSTRG.25351	193.854	37.0569	2.39629	1.26e-08	1.78e-06	endonuclease-reverse transcriptase
MSTRG.17665	57.0737	10.8636	2.39198	0.000850909	0.0146653	---NA---
MSTRG.2002	73.2351	14.2319	2.38465	0.000359762	0.00788115	---NA---
MSTRG.13250	83.7412	16.2004	2.38382	7.95e-05	0.00246452	---NA---
MSTRG.6320	133.562	25.626	2.38314	5.55e-07	4.66e-05	---NA---
MSTRG.10698	117.507	22.296	2.38117	3.69e-05	0.00136393	---NA---
MSTRG.16405	53.1458	10.1446	2.37868	0.00192942	0.0261624	---NA---
MSTRG.17704	50.8505	9.76593	2.37826	0.0017334	0.0243735	uncharacterized protein LOC111049070
MSTRG.26102	85.5277	16.5791	2.37647	5.95e-05	0.00198631	---NA---
MSTRG.8032	42.3084	8.17609	2.37496	0.00393601	0.0424747	Retrovirus-related Pol polyprotein from transposon 412
MSTRG.10582	83.2916	16.1253	2.36605	0.000115417	0.00327735	---NA---
MSTRG.11972	87.0302	16.9578	2.36539	0.000867274	0.0148403	gamma-secretase subunit pen-2
MSTRG.15086	71.0345	13.9299	2.343	0.000245967	0.00593802	---NA---
MSTRG.21926	266.38	52.388	2.34299	3.46e-11	9.18e-09	---NA---
gene18739	159.78	31.6067	2.34132	1.55e-06	0.000111874	collagen alpha-1(III) chain-like
MSTRG.8359	53.2404	10.4098	2.33526	0.00212474	0.0278903	---NA---
MSTRG.29991	82.3215	16.3522	2.3323	9.94e-05	0.00290717	---NA---
MSTRG.14833	212.169	41.8278	2.33187	6.14e-09	9.06e-07	---NA---
MSTRG.19922	77.2578	15.1793	2.32999	0.000253394	0.00606161	---NA---
MSTRG.13107	99.6424	20.0992	2.32285	2.92e-05	0.00113345	hypothetical protein B7P43_G00791
MSTRG.1621	50.1525	9.91768	2.31838	0.00291183	0.0347646	RNA-directed DNA polymerase from mobile element jockey-like
MSTRG.10949	84.5459	16.694	2.31824	0.00453567	0.0468478	---NA---
MSTRG.16718	42.7934	8.55476	2.31639	0.00453935	0.0468674	uncharacterized protein LOC111052988
MSTRG.9179	55.7841	11.1288	2.31584	0.00161123	0.0231387	---NA---
MSTRG.5153	57.2275	11.5827	2.31432	0.00154066	0.0223968	---NA---
MSTRG.13052	120.939	24.3014	2.31307	2.74e-06	0.000173058	---NA---
MSTRG.28384	55.4528	11.3175	2.31239	0.00179644	0.0249657	histone H2A
MSTRG.9738	89.6804	17.9803	2.31125	0.000450451	0.00920367	uncharacterized protein LOC111053852, partial
MSTRG.25680	63.5808	12.8321	2.30449	0.00110091	0.0177948	hypothetical protein B7P43_G15913
MSTRG.10072	250.928	50.6847	2.30349	1.07e-09	1.92e-07	---NA---
MSTRG.5794	298.714	60.0734	2.30261	1.05e-09	1.89e-07	---NA---
MSTRG.29544	71.4131	14.2333	2.3025	0.0016784	0.0237526	---NA---
MSTRG.614	42.7225	8.66822	2.30172	0.00467824	0.0478126	---NA---
MSTRG.24209	56.3047	11.6579	2.29891	0.00395762	0.0426378	---NA---
MSTRG.3694	172.25	35.2402	2.29595	5.62e-08	6.56e-06	---NA---
MSTRG.27680	82.4043	16.8443	2.29229	0.000128671	0.00356507	---NA---
MSTRG.9712	77.2223	15.7466	2.2917	0.000308251	0.00702822	---NA---
MSTRG.17782	132.178	27.3279	2.28722	0.00116248	0.0184128	---NA---
MSTRG.20809	277.631	57.7985	2.2776	4.64e-08	5.56e-06	jerky protein homolog-like
MSTRG.21638	68.5263	14.1568	2.27698	0.000375062	0.00810814	---NA---
MSTRG.28381	827.876	171.585	2.27212	3.1e-14	1.38e-11	---NA---
MSTRG.23323	63.2851	13.1725	2.26902	0.000660622	0.0122976	---NA---
MSTRG.27792	66.0062	13.5895	2.26584	0.00130584	0.0200581	52 kDa repressor of the inhibitor of the protein kinase-like isoform X2
MSTRG.22001	59.298	12.2648	2.2519	0.00417198	0.0444369	---NA---
MSTRG.13117	127.694	26.6485	2.25125	4.71e-06	0.000267232	---NA---
MSTRG.13890	62.5989	13.0973	2.23968	0.00122901	0.0191922	---NA---
MSTRG.20490	92.9341	19.7588	2.2359	0.000154463	0.0041189	---NA---
MSTRG.22463	71.4486	15.141	2.2358	0.000354145	0.00779713	---NA---
MSTRG.3060	64.3499	13.9667	2.23013	0.00373587	0.0410742	---NA---
MSTRG.19003	58.5053	12.5669	2.22198	0.00118753	0.018737	---NA---
MSTRG.30864	51.8325	11.0154	2.22195	0.00440061	0.045904	---NA---
gene12184	59.9014	13.0208	2.21913	0.00181124	0.0251482	uncharacterized protein LOC111053837
MSTRG.5983	3632.16	780.816	2.21834	5.3e-43	1.55e-39	adhesive plaque matrix protein-like
MSTRG.16744	116.088	24.6432	2.21667	0.000147928	0.00399741	seminal fluid protein
MSTRG.9408	68.834	14.8758	2.21535	0.000623139	0.0117582	---NA---
MSTRG.30036	47.2775	10.1446	2.21495	0.0047129	0.0480921	RNA-directed DNA polymerase from mobile element jockey-like
MSTRG.10656	4130.67	890.562	2.21242	6.37e-40	1.52e-36	19.5g1 protein
MSTRG.4857	68.4199	14.5737	2.21157	0.00119731	0.0188653	---NA---
MSTRG.22344	81.8128	17.6016	2.20821	0.000181232	0.00467578	---NA---
MSTRG.30511	120.146	26.0047	2.20459	5.78e-05	0.00194613	---NA---
MSTRG.2439	101.417	21.9173	2.19537	0.000139302	0.00381136	hypothetical protein B5V51_4260
MSTRG.22872	97.2998	21.0465	2.19517	8.89e-05	0.00266738	---NA---
MSTRG.30076	330.197	72.0333	2.19448	3.35e-11	8.97e-09	CTL-like protein 2 isoform X1
MSTRG.25952	46.9462	10.2581	2.19255	0.00405607	0.0434993	---NA---
MSTRG.13258	75.4121	16.6174	2.17845	0.000536116	0.0104154	---NA---
MSTRG.9175	230.815	50.9116	2.17788	7.62e-07	6.08e-05	Gastrula zinc finger protein XlCGF46.1
MSTRG.12775	102.115	22.7867	2.17503	6.22e-05	0.00205432	piggyBac transposable element-derived protein 4-like
MSTRG.13127	71.6261	15.7849	2.1692	0.000777679	0.0138297	---NA---
MSTRG.21133	57.1684	12.6052	2.16485	0.00433023	0.0455006	esterase FE4-like
MSTRG.16163	506.115	114.275	2.15157	1.09e-13	4.39e-11	piggyBac transposable element-derived protein 4-like
MSTRG.4527	416.21	93.6868	2.14435	2.65e-08	3.53e-06	RNA-directed DNA polymerase from mobile element jockey-like
MSTRG.20547	98.8615	22.635	2.14391	0.000210759	0.00525934	piggyBac transposable element-derived protein 4
MSTRG.17338	100.837	22.7498	2.14015	0.000207791	0.00521782	---NA---
MSTRG.14646	101.831	22.9767	2.13962	7.31e-05	0.0023218	---NA---
MSTRG.17250	240.86	55.1493	2.13776	1.36e-07	1.39e-05	---NA---
MSTRG.20964	166.796	37.7774	2.13318	1.64e-06	0.000117426	netrin receptor UNC5C isoform X2
MSTRG.12943	87.8466	19.9488	2.13254	0.00428087	0.0451571	muscle M-line assembly protein unc-89 isoform X6
MSTRG.10252	93.2062	21.4621	2.12533	0.000109847	0.00314983	---NA---
MSTRG.22720	62.0428	14.2702	2.12445	0.00134214	0.0204481	---NA---
MSTRG.4762	605.107	138.579	2.12204	1.82e-16	1.16e-13	PREDICTED: uncharacterized protein LOC106814923
MSTRG.29710	77.9558	17.942	2.11893	0.000366471	0.00797491	---NA---
MSTRG.28037	93.3836	21.689	2.1177	0.000250555	0.00602663	---NA---
MSTRG.1751	117.993	27.3293	2.11264	1.47e-05	0.000671618	---NA---
MSTRG.30278	62.6107	14.422	2.10919	0.00172755	0.0243432	---NA---
MSTRG.15163	164.477	38.2695	2.09616	1.85e-06	0.000128403	RNA-directed DNA polymerase from mobile element jockey-like isoform X1
MSTRG.9575	120.962	28.6156	2.0924	3.71e-05	0.00136896	---NA---
MSTRG.26131	163.46	38.156	2.09232	1.03e-05	0.000505328	---NA---
MSTRG.25990	266.415	62.0419	2.09118	3.28e-08	4.14e-06	Low-density lipoprotein receptor-related protein 4
MSTRG.16743	147.677	34.8998	2.08405	2.92e-06	0.00018231	---NA---
MSTRG.10280	88.2607	20.5927	2.0832	0.00143367	0.021239	---NA---
MSTRG.16988	133.125	31.5684	2.08179	2.94e-05	0.00114017	---NA---
MSTRG.23981	80.7479	19.1532	2.08063	0.000410956	0.00862844	uncharacterized protein C16orf52 homolog A-like
MSTRG.30895	80.8544	19.2667	2.07716	0.000949101	0.0159549	---NA---
MSTRG.8334	58.4225	14.1185	2.06613	0.00344683	0.0390067	---NA---
MSTRG.12144	64.9888	15.4445	2.05365	0.00370222	0.0408753	---NA---
MSTRG.16741	177.811	42.6235	2.04782	1.66e-05	0.000737082	---NA---
MSTRG.15653	506.707	123.057	2.04532	2.2e-14	1.02e-11	piggyBac transposable element-derived protein 3-like
MSTRG.25406	118.206	29.0695	2.03977	0.000186583	0.00479059	---NA---
MSTRG.12872	148.647	36.5265	2.03807	1.77e-05	0.000771372	---NA---
MSTRG.27412	149.452	36.1124	2.03791	3.67e-05	0.00136248	---NA---
MSTRG.21660	341.236	82.9735	2.03454	5.33e-11	1.3e-08	---NA---
MSTRG.387	58.3279	14.3837	2.02537	0.00368544	0.0407586	---NA---
MSTRG.6340	90.8873	22.1442	2.02433	0.000363994	0.00794735	---NA---
MSTRG.25491	72.5134	17.8286	2.02377	0.00112808	0.0179822	---NA---
MSTRG.8975	141.099	34.975	2.02203	1.7e-05	0.000749702	---NA---
MSTRG.27979	79.7778	19.6453	2.02171	0.000800457	0.0141011	---NA---
MSTRG.16684	120.3	29.4878	2.02126	0.000414619	0.00869145	RNA-directed DNA polymerase from mobile element jockey-like
MSTRG.15150	136.497	33.6886	2.01727	1.53e-05	0.000690088	---NA---
MSTRG.17243	407.585	101.554	2.01316	7.55e-07	6.08e-05	---NA---
MSTRG.26561	90.272	22.635	2.01212	0.000916898	0.0154976	uncharacterized protein LOC111051650
MSTRG.22981	66.6097	16.5039	2.00358	0.00172009	0.0242511	---NA---
MSTRG.15605	58.9075	14.5737	1.9989	0.00469996	0.048013	---NA---
MSTRG.23877	478.288	120.142	1.9967	9e-09	1.3e-06	---NA---
MSTRG.26405	71.3657	17.942	1.99574	0.00414365	0.0441888	zinc finger BED domain-containing protein 4-like isoform X2
MSTRG.26250	152.587	37.8923	1.9942	0.000251945	0.00604829	---NA---
MSTRG.15260	55.5238	13.9299	1.98974	0.00387133	0.0419145	---NA---
MSTRG.17594	74.5839	19.0766	1.98852	0.00443045	0.0461786	---NA---
MSTRG.5197	61.262	15.5949	1.98532	0.00288298	0.0345458	---NA---
MSTRG.17849	96.093	24.49	1.98332	0.000339016	0.00752714	---NA---
MSTRG.9350	58.2923	14.6872	1.97482	0.00435028	0.0456146	---NA---
MSTRG.13208	146.813	37.5491	1.97402	7.33e-06	0.000388171	---NA---
MSTRG.20200	84.4511	21.8776	1.96746	0.00216334	0.0281671	---NA---
MSTRG.401	64.208	16.3905	1.95725	0.00352821	0.0396204	---NA---
MSTRG.20633	99.3821	25.626	1.9569	0.000153475	0.00410088	bromodomain adjacent to zinc finger domain protein 2B-like isoform X2
MSTRG.28684	158.94	41.1074	1.95425	3.32e-06	0.000201102	---NA---
MSTRG.14330	61.5341	15.7849	1.95096	0.00379176	0.0413942	---NA---
MSTRG.28268	154.811	40.4252	1.94948	2.2e-05	0.000916701	---NA---
MSTRG.8955	68.408	17.9037	1.94514	0.00226281	0.0291062	---NA---
MSTRG.8797	62.4569	16.4274	1.94246	0.00432138	0.0454591	hypothetical protein B5V51_13612
gene1376	127.671	33.31	1.93817	0.000113751	0.00323703	homeobox protein engrailed-1-like
MSTRG.3659	87.1605	22.9002	1.93814	0.000739648	0.0133066	Maverick ATPase p31.3
MSTRG.2320	59.6884	15.5197	1.93659	0.0034255	0.0388008	---NA---
MSTRG.10782	125.198	33.0065	1.93534	0.000112239	0.00320791	---NA---
MSTRG.17683	499.194	131.118	1.93449	2.84e-11	7.86e-09	reverse ribonuclease integrase
MSTRG.12001	83.41	21.5769	1.93149	0.00254727	0.0316304	cyclin-dependent kinase 11A-like
MSTRG.5301	438.334	115.637	1.92963	4.09e-10	8.33e-08	---NA---
MSTRG.20548	68.2305	18.1307	1.92908	0.00376451	0.0412337	---NA---
MSTRG.1955	422.48	110.606	1.92773	4.18e-11	1.1e-08	---NA---
MSTRG.3542	342.845	89.9016	1.92317	1.71e-07	1.71e-05	---NA---
MSTRG.15166	97.5482	25.9664	1.91761	0.00035021	0.00773643	myosuppressin
MSTRG.21627	85.7289	22.9002	1.91646	0.000907568	0.0153695	uncharacterized protein LOC111051375 isoform X2
MSTRG.3714	149.759	39.6693	1.91582	9.64e-06	0.000477765	---NA---
MSTRG.88	151.037	39.8593	1.91513	0.00242721	0.0305184	adult-specific cuticular protein ACP-20-like
MSTRG.26580	65.2609	17.5251	1.91323	0.00432648	0.0454922	---NA---
MSTRG.20728	71.7563	19.2284	1.91194	0.00397901	0.0427805	---NA---
MSTRG.27595	151.179	40.1614	1.91036	2.48e-05	0.00100353	RNA-directed DNA polymerase from mobile element jockey-like
MSTRG.8952	67.8047	18.0555	1.90996	0.00268888	0.0328363	---NA---
MSTRG.26365	142.803	37.966	1.90827	0.000338706	0.0075266	---NA---
MSTRG.4658	134.249	35.4699	1.90487	0.00195611	0.0263754	---NA---
MSTRG.22768	65.0952	17.4499	1.9039	0.00494851	0.0496287	---NA---
MSTRG.264	94.0107	25.2473	1.90268	0.000534275	0.010395	---NA---
MSTRG.25646	62.5515	16.7309	1.90249	0.00428294	0.0451609	Retrovirus-related Pol polyprotein from transposon TNT 1-94
MSTRG.29813	249.142	66.3944	1.89972	9.11e-07	7.02e-05	---NA---
MSTRG.3830	92.8276	24.6432	1.89791	0.00298105	0.0352228	protein ANTAGONIST OF LIKE HETEROCHROMATIN PROTEIN 1-like
MSTRG.10775	485.292	129.95	1.89609	5.16e-11	1.28e-08	---NA---
MSTRG.22728	125.304	33.5	1.8952	6.37e-05	0.00209292	---NA---
MSTRG.5410	97.2052	26.1181	1.89501	0.000420175	0.00875579	hypothetical protein T12_5208, partial
MSTRG.28808	72.3952	19.4184	1.89306	0.00383301	0.0416885	---NA---
MSTRG.9310	200.728	53.9409	1.88722	2.57e-06	0.000164924	---NA---
MSTRG.24838	72.9157	19.7588	1.88652	0.00187052	0.0256291	---NA---
MSTRG.13247	140.484	38.3816	1.88128	0.000302452	0.00694508	---NA---
MSTRG.3356	446.249	121.015	1.88005	4.87e-10	9.77e-08	---NA---
MSTRG.6504	154.042	42.1654	1.8784	0.00307331	0.0359891	---NA---
MSTRG.21658	689.641	187.785	1.87729	8.53e-14	3.56e-11	---NA---
MSTRG.14289	211.211	57.4979	1.87653	2.3e-07	2.17e-05	uncharacterized protein LOC111047696
MSTRG.5795	89.7988	24.5283	1.87543	0.000681432	0.0125692	---NA---
MSTRG.28558	116.454	32.0222	1.87533	0.000610769	0.011558	uncharacterized protein LOC111062507
MSTRG.20968	149.972	41.3329	1.87034	0.000975751	0.0162828	---NA---
MSTRG.2399	264.818	72.3737	1.87032	9.78e-07	7.49e-05	alpha-crystallin A chain-like
MSTRG.12932	143.3	38.763	1.8703	0.00142904	0.0211944	---NA---
MSTRG.21367	224.734	62.1511	1.8659	2.75e-05	0.00108024	uncharacterized protein LOC111056589
MSTRG.29495	77.8138	21.4621	1.86574	0.00283155	0.0340383	uncharacterized protein LOC111054561
MSTRG.26488	66.0772	18.2824	1.86356	0.0043472	0.0456146	---NA---
MSTRG.29822	86.9475	23.7341	1.86112	0.00110695	0.0178198	mediator of RNA polymerase II transcription subunit 7
MSTRG.14323	171.055	47.315	1.85986	5.59e-06	0.000309119	---NA---
MSTRG.11345	431.377	119.121	1.85832	4.45e-09	6.92e-07	---NA---
MSTRG.20692	63.1194	17.4499	1.85805	0.00378417	0.0413629	---NA---
MSTRG.12785	80.7362	22.3329	1.85359	0.00133243	0.0203593	hypothetical protein L798_07934
MSTRG.3546	111.012	31.038	1.85127	0.000454578	0.00925577	---NA---
MSTRG.22897	225.822	63.2488	1.84776	2.57e-05	0.00103241	---NA---
MSTRG.49	135.526	37.6256	1.84542	3.69e-05	0.00136326	---NA---
MSTRG.24239	150.647	41.903	1.84043	9.64e-05	0.00284588	putative DNA polymerase
MSTRG.19995	203.733	56.6668	1.83699	1.67e-05	0.000738302	conserved hypothetical protein
MSTRG.21802	69.5793	19.7205	1.83221	0.00385557	0.04183	---NA---
MSTRG.30062	78.3225	21.9925	1.8294	0.00186815	0.02561	dirigent protein 10-like
MSTRG.23595	100.695	28.3518	1.82575	0.000993535	0.0165268	---NA---
MSTRG.27284	72.9276	20.7047	1.82523	0.00389516	0.0421376	splicing factor, arginine/serine-rich 19-like
MSTRG.23234	149.464	41.9413	1.82427	0.000135544	0.00372017	---NA---
MSTRG.25488	114.94	32.4023	1.8182	0.000203994	0.00515699	---NA---
MSTRG.20681	615.838	174.312	1.81764	6.18e-12	1.98e-09	piggyBac transposable element-derived protein 3-like
MSTRG.25	266.959	75.5916	1.81699	1.55e-06	0.000111874	---NA---
MSTRG.18592	91.0174	25.9664	1.81588	0.000732415	0.0131945	---NA---
MSTRG.3543	124.914	35.5437	1.8094	8.73e-05	0.00263306	---NA---
MSTRG.1798	76.2994	22.0294	1.8051	0.00347837	0.0391779	zinc finger BED domain-containing protein 4-like
MSTRG.28880	278.98	79.9442	1.80453	3.8e-08	4.72e-06	uncharacterized protein LOC111063433
MSTRG.2835	155.486	44.7409	1.80435	3.15e-05	0.00120767	---NA---
MSTRG.10168	307.351	87.4792	1.80406	2.39e-07	2.23e-05	aristaless-related homeobox protein-like
MSTRG.4	224.687	64.7252	1.802	0.000393931	0.00839526	NADH dehydrogenase subunit 2 (mitochondrion)
MSTRG.16810	484.003	139.521	1.80042	3.86e-10	8.05e-08	---NA---
MSTRG.27008	73.5664	21.1217	1.80025	0.00222656	0.0287526	28S ribosomal protein S28, mitochondrial
MSTRG.25036	144.731	41.5243	1.79906	2.69e-05	0.00106672	multiple epidermal growth factor-like domains protein 8
MSTRG.4969	331.297	95.427	1.79269	2.08e-08	2.82e-06	hypothetical protein B7P43_G08220
MSTRG.10340	113.023	32.8178	1.78845	0.00032536	0.00729795	---NA---
MSTRG.4207	569.436	166.018	1.78338	3.9e-10	8.07e-08	---NA---
MSTRG.2877	213.884	62.456	1.77948	7.95e-07	6.27e-05	uncharacterized protein LOC111415262
MSTRG.28070	73.9332	21.5004	1.77744	0.00236041	0.030009	E3 ubiquitin-protein ligase TTC3-like isoform X1
MSTRG.15285	146.044	42.6972	1.77549	6.44e-05	0.00210407	---NA---
MSTRG.16734	125.872	36.5662	1.77419	0.000173394	0.00450927	---NA---
MSTRG.21652	219.895	64.6131	1.77177	1.76e-06	0.000124669	---NA---
MSTRG.19018	117.176	34.3325	1.76814	0.00029156	0.0067831	---NA---
MSTRG.18304	94.3302	28.1235	1.7582	0.00139151	0.0208735	---NA---
MSTRG.19191	273.963	80.7426	1.75244	0.000140249	0.00382808	---NA---
MSTRG.21342	73.7084	21.7656	1.75182	0.00327834	0.0376844	---NA---
MSTRG.21639	84.3328	25.3225	1.7493	0.00326194	0.0375452	---NA---
MSTRG.4403	580.534	172.946	1.74731	1.86e-06	0.000128403	protein takeout-like
MSTRG.3149	2250.78	674.375	1.73982	1.42e-26	2.08e-23	alpha-crystallin A chain-like
MSTRG.26673	291.828	87.6282	1.73745	7.88e-08	8.88e-06	retrotransposable element
MSTRG.25894	133.941	39.8976	1.73639	0.000278512	0.00655499	---NA---
MSTRG.12779	79.695	24.0362	1.73001	0.00242435	0.0304972	---NA---
MSTRG.3772	78.429	23.5823	1.72822	0.0023124	0.029556	---NA---
MSTRG.20089	1025.72	310.123	1.72754	4.61e-18	3.11e-15	---NA---
MSTRG.13053	124.926	37.4753	1.72533	0.000914647	0.0154695	---NA---
MSTRG.25436	79.3992	23.961	1.72047	0.00252189	0.0314679	---NA---
MSTRG.15675	395.99	120.182	1.71722	1.36e-09	2.36e-07	---NA---
MSTRG.16715	186.744	56.5902	1.71601	1.06e-05	0.000517932	uncharacterized protein LOC111109259
MSTRG.20129	173.41	52.7284	1.71527	0.000724591	0.0130985	---NA---
MSTRG.21817	74.2763	22.5981	1.71293	0.00304202	0.0357503	---NA---
MSTRG.22513	83.41	25.5125	1.70844	0.0017394	0.0244447	---NA---
MSTRG.623	209.59	64.1607	1.7029	3.82e-06	0.000227457	---NA---
gene4971	279.607	85.8497	1.70141	7.77e-08	8.8e-06	uncharacterized protein LOC111045850
MSTRG.11132	78.926	24.1879	1.70122	0.00270659	0.0329584	---NA---
MSTRG.30046	198.102	61.0179	1.70078	4.2e-06	0.000245916	---NA---
MSTRG.26374	96.6964	29.9785	1.69897	0.0020541	0.0273317	---NA---
MSTRG.9542	151.439	46.6725	1.69248	0.000104336	0.00302482	uncharacterized protein LOC111047696
MSTRG.16714	192.328	59.2777	1.69131	2.63e-05	0.00104636	uncharacterized protein LOC111059402
MSTRG.12863	150.043	46.5959	1.69128	5.8e-05	0.00195112	MATH and LRR domain-containing protein PFE0570w-like
MSTRG.9916	243.924	75.5916	1.68683	0.000128028	0.00355474	uncharacterized protein LOC111048013 isoform X1
MSTRG.2266	479.377	150.576	1.67267	1.28e-10	2.95e-08	---NA---
MSTRG.6365	90.4969	28.2384	1.67172	0.00251551	0.0314032	actin cytoskeleton-regulatory complex protein pan-1-like isoform X4
MSTRG.4944	102.73	32.5143	1.67144	0.00170587	0.0241025	---NA---
MSTRG.26751	114.798	36.0358	1.67086	0.0010812	0.0175627	glutathione S-transferase-like
MSTRG.20712	170.251	53.2971	1.66935	3.58e-05	0.00133575	piggyBac transposable element-derived protein 4-like
MSTRG.7516	138.922	43.8332	1.66332	0.000104722	0.00303267	---NA---
MSTRG.24816	421.664	133.128	1.6627	4.97e-08	5.85e-06	---NA---
MSTRG.21307	333.38	105.908	1.6623	3.44e-06	0.000207995	---NA---
MSTRG.1381	161.389	51.0251	1.66172	3.47e-05	0.00130626	ubiquinol-cytochrome-c reductase complex assembly factor 1 isoform X2
MSTRG.21657	280.518	89.2166	1.65863	6.52e-07	5.35e-05	---NA---
MSTRG.29221	90.2957	28.5036	1.65466	0.00264578	0.0324436	---NA---
MSTRG.10339	1156.57	368.717	1.65174	5.7e-15	2.83e-12	60S ribosomal protein L24
MSTRG.27677	98.3054	31.2663	1.6516	0.00136264	0.0206115	---NA---
MSTRG.15888	255.175	81.7212	1.65126	6.51e-06	0.000352388	---NA---
MSTRG.10335	133.409	42.5838	1.65115	0.000356629	0.00783868	---NA---
MSTRG.1057	187.69	59.8067	1.65042	9.41e-06	0.000470139	---NA---
MSTRG.7135	87.0895	27.7462	1.6427	0.00257773	0.031862	---NA---
MSTRG.23448	105.31	34.0659	1.64209	0.00254671	0.0316304	---NA---
MSTRG.6161	92.6501	29.6765	1.64107	0.00159651	0.0230279	---NA---
MSTRG.23019	106.481	34.0673	1.64073	0.00122106	0.0191135	---NA---
MSTRG.15003	635.442	204.175	1.63756	3.11e-10	6.64e-08	40S ribosomal protein S18
MSTRG.9745	264.108	85.4313	1.63478	1.68e-06	0.000119793	---NA---
MSTRG.26388	152.918	49.6607	1.63335	0.000382677	0.00822535	caldesmon-like, partial
MSTRG.23461	96.7556	30.9642	1.63199	0.0024561	0.030808	uncharacterized protein LOC111058071, partial
MSTRG.2365	79.2099	25.4374	1.62872	0.00497248	0.0496605	---NA---
MSTRG.22865	145.181	47.1632	1.6287	0.000188917	0.00484107	putative RNA-directed DNA polymerase
MSTRG.25111	231.194	74.6457	1.62629	6.61e-06	0.000356986	enoyl-CoA delta isomerase 2, mitochondrial
MSTRG.30899	86.1075	27.8597	1.62252	0.00252948	0.0315325	SUN domain-containing protein 2-like
MSTRG.11621	436.145	142.549	1.61965	4.74e-08	5.64e-06	putative leucine-rich repeat-containing protein DDB_G0290503 isoform X2
MSTRG.21954	213.246	69.6096	1.61825	4.91e-05	0.00171153	angiopoietin-2 isoform X1
MSTRG.13187	1641.39	537.052	1.61095	1.76e-20	1.65e-17	---NA---
MSTRG.8552	156.231	51.252	1.60925	6.66e-05	0.00214997	---NA---
MSTRG.13635	114.703	37.9646	1.60836	0.00215414	0.0281216	---NA---
MSTRG.16936	198.942	65.4839	1.60644	2.1e-05	0.000885072	---NA---
MSTRG.13226	197.794	64.8798	1.60536	2.75e-05	0.00108003	uncharacterized protein LOC111059127
MSTRG.16735	461.358	151.712	1.60484	3.05e-10	6.56e-08	---NA---
MSTRG.8435	333.995	110.074	1.60376	1.42e-06	0.000103378	---NA---
MSTRG.23647	195.795	64.2742	1.60375	2.84e-05	0.00110984	---NA---
MSTRG.6048	535.055	176.204	1.60025	4.31e-08	5.29e-06	serine protease inhibitor dipetalogastin
MSTRG.11860	179.787	59.3529	1.59714	2.72e-05	0.00107113	---NA---
MSTRG.27381	78.3817	25.8912	1.59402	0.00496799	0.0496534	RNA-directed DNA polymerase from mobile element jockey-like
MSTRG.14098	84.3683	27.8597	1.59368	0.00314379	0.0365861	---NA---
MSTRG.830	165.317	54.8103	1.59344	6.21e-05	0.0020527	---NA---
MSTRG.27772	118.454	39.4041	1.59114	0.00052275	0.0102314	keratin, type I cytoskeletal 9-like
MSTRG.9740	181.42	60.2989	1.59035	3.59e-05	0.00133664	uncharacterized protein LOC111053744
MSTRG.28237	167.766	55.9832	1.58726	5.44e-05	0.00184984	---NA---
MSTRG.27467	159.662	52.9184	1.58676	0.000824327	0.0143425	---NA---
MSTRG.15149	455.123	151.938	1.58593	6.06e-09	9.04e-07	predicted protein
MSTRG.21060	160.017	53.0702	1.585	0.000148886	0.0040109	---NA---
MSTRG.29216	82.8421	27.8966	1.57999	0.004644	0.0475553	uncharacterized protein LOC111054207
MSTRG.16742	115.993	39.1006	1.57903	0.00177429	0.0247102	---NA---
MSTRG.28893	113.272	38.1546	1.57761	0.00250009	0.0313	---NA---
MSTRG.4587	385.544	129.153	1.57647	1.11e-07	1.19e-05	---NA---
MSTRG.3663	297.283	99.5143	1.57634	0.000594419	0.0113632	iodotyrosine dehalogenase 1
MSTRG.24834	115.106	38.3461	1.57415	0.00383014	0.0416745	uncharacterized protein LOC111047460 isoform X2
MSTRG.3991	154.859	52.1979	1.57241	0.000122981	0.00344005	---NA---
MSTRG.3541	578.013	194.977	1.56977	4.29e-11	1.12e-08	---NA---
MSTRG.3695	116.443	39.102	1.568	0.00134461	0.0204621	uncharacterized protein LOC111053744
MSTRG.24365	218.428	73.3976	1.56776	0.0001286	0.00356507	PREDICTED: uncharacterized protein LOC105846225
MSTRG.18028	98.8733	33.1596	1.56675	0.0030407	0.0357503	---NA---
MSTRG.15397	102.352	34.3708	1.56521	0.00209207	0.0276549	---NA---
MSTRG.29918	100.648	34.0673	1.56333	0.00221777	0.0286862	---NA---
MSTRG.24831	116.585	39.631	1.56192	0.000778538	0.0138356	hypothetical protein B7P43_G07936
MSTRG.30054	88.8523	30.1686	1.5562	0.00294442	0.0349788	---NA---
MSTRG.15249	180.473	61.1328	1.55555	8.56e-05	0.00258828	RNA-directed DNA polymerase from mobile element jockey
MSTRG.20779	92.52	31.4932	1.55527	0.00232671	0.0296955	hypothetical protein B7P43_G12677
MSTRG.15499	98.1872	33.3483	1.55257	0.00351627	0.03952	gastrula zinc finger protein XlCGF57.1-like
MSTRG.12143	138.39	47.2398	1.55247	0.000514422	0.010091	---NA---
MSTRG.3740	135.337	46.2556	1.5516	0.000750029	0.0134749	---NA---
MSTRG.28675	107.83	36.6797	1.55104	0.00262167	0.0322081	mitochondrial import receptor subunit TOM20 homolog
MSTRG.22406	130.545	44.6657	1.5507	0.00155293	0.022548	---NA---
MSTRG.6688	176.202	60.374	1.55013	0.000151618	0.00405952	uncharacterized protein LOC111054948
MSTRG.10890	99.9619	34.0673	1.5501	0.0020494	0.027297	---NA---
MSTRG.29337	733.866	250.546	1.54961	5.62e-13	2.02e-10	low-density lipoprotein receptor-related protein 1-like
MSTRG.671	249.674	85.7717	1.54912	1.67e-05	0.000738302	---NA---
MSTRG.8346	84.8888	29.146	1.54841	0.00495606	0.0496287	---NA---
MSTRG.26289	260.724	89.6335	1.54514	4.32e-06	0.000249909	---NA---
MSTRG.16740	584.757	200.655	1.54433	6.42e-10	1.23e-07	---NA---
MSTRG.1030	120.3	41.4861	1.53633	0.000898004	0.0152597	---NA---
MSTRG.16169	117.496	40.7287	1.53321	0.000866698	0.0148401	---NA---
MSTRG.22753	247.639	85.5093	1.5311	3.56e-06	0.000214669	---NA---
MSTRG.8328	191.027	66.393	1.52653	4.79e-05	0.00168057	---NA---
MSTRG.26735	104.399	36.3379	1.52534	0.0024712	0.0309826	U6 snRNA-associated Sm-like protein LSm4
MSTRG.29705	160.064	56.1335	1.52176	0.000534055	0.010395	---NA---
MSTRG.18648	193.275	67.3773	1.52093	2.85e-05	0.00111214	---NA---
MSTRG.15396	108.93	37.8908	1.52035	0.00304549	0.0357654	putative RNA-directed DNA polymerase
MSTRG.237	620.05	215.799	1.51897	4.22e-10	8.52e-08	---NA---
MSTRG.2160	201.734	70.0293	1.51807	0.000402415	0.0085172	---NA---
MSTRG.9284	96.9212	34.029	1.51529	0.00318915	0.0369992	---NA---
MSTRG.23663	120.43	42.1299	1.51497	0.00106166	0.0173742	RNA-directed DNA polymerase from mobile element jockey-like
MSTRG.10653	925.921	324.285	1.51198	1.09e-10	2.54e-08	uncharacterized protein LOC111044842
MSTRG.21039	114.857	40.3883	1.51191	0.00320386	0.0370938	RNA-directed DNA polymerase from mobile element jockey-like
MSTRG.24548	89.0771	31.3415	1.51119	0.00368025	0.0407284	---NA---
MSTRG.17645	381.426	133.545	1.50988	2.82e-07	2.57e-05	---NA---
MSTRG.21910	174.581	62.0376	1.50408	0.0012193	0.0190973	---NA---
MSTRG.25897	380.255	133.698	1.50121	3.95e-06	0.000233502	---NA---
MSTRG.7584	159.035	56.4002	1.49737	0.000639709	0.012019	cytochrome P450 CYP426A1
MSTRG.22407	1745.33	619.721	1.49416	5.1e-11	1.28e-08	---NA---
MSTRG.12962	337.816	120.406	1.49331	2.11e-06	0.000139358	---NA---
MSTRG.30706	228.508	81.4943	1.49314	0.000120288	0.00337835	---NA---
MSTRG.10125	194.434	69.4578	1.4925	0.000110778	0.0031696	---NA---
MSTRG.22740	94.1645	33.7638	1.48729	0.00421503	0.0447405	---NA---
MSTRG.21669	384.242	137.404	1.48472	4.4e-08	5.33e-06	---NA---
MSTRG.26968	123.908	44.3254	1.48225	0.000858178	0.0147519	piggyBac transposable element-derived protein 4-like
MSTRG.29	22918.6	8210.05	1.48116	1.89e-22	2.06e-19	cytochrome b (mitochondrion)
MSTRG.3032	219.575	78.733	1.47956	1.44e-05	0.000662303	---NA---
MSTRG.1961	127.41	45.4996	1.4791	0.00177063	0.0247086	---NA---
MSTRG.25538	297.933	107.197	1.47905	2.54e-06	0.000164028	reverse transcriptase
MSTRG.3760	814.058	292.259	1.47798	2.56e-12	8.73e-10	uncharacterized protein LOC111043549
MSTRG.9724	112.692	40.5018	1.47746	0.00188275	0.0257431	---NA---
MSTRG.24238	632.118	226.701	1.47573	2.51e-07	2.33e-05	hypothetical protein AMIV_076
MSTRG.9004	149.925	54.2416	1.47305	0.000416251	0.00871175	---NA---
MSTRG.22910	249.899	90.2022	1.47087	5.95e-06	0.000326229	---NA---
MSTRG.20463	154.255	56.0967	1.46434	0.000354806	0.00780515	endoplasmic reticulum-Golgi intermediate compartment protein 2-like
MSTRG.13971	159.189	57.9531	1.45374	0.00093464	0.0157468	nucleoside diphosphate kinase
MSTRG.26130	1065.6	389.426	1.45278	4.39e-11	1.13e-08	hypothetical protein B7P43_G13693
MSTRG.10780	278.743	101.673	1.45228	1.61e-05	0.000718183	---NA---
MSTRG.29320	389.791	143.267	1.45123	2.44e-05	0.000994666	---NA---
MSTRG.11381	156.704	57.461	1.44106	0.000454939	0.00925594	ORF B (bases 1850-5560) first start codon at 2306
MSTRG.23264	198.445	72.6034	1.44071	0.000673187	0.0124521	---NA---
MSTRG.735	197.001	72.3368	1.44038	0.000107864	0.0031107	RNA-directed DNA polymerase from mobile element jockey-like
MSTRG.14344	265.303	98.2252	1.43915	1.96e-05	0.000834467	---NA---
MSTRG.1260	489.007	181.311	1.43451	5.61e-08	6.56e-06	---NA---
MSTRG.23530	213.92	79.6393	1.43408	0.00072291	0.0130771	transcription factor Adf-1-like
MSTRG.3908	107.676	39.6324	1.4333	0.00362735	0.0403883	RNA-directed DNA polymerase from mobile element jockey
MSTRG.7670	103.215	38.3816	1.43314	0.00473182	0.0481915	gastrula zinc finger protein XlCGF17.1-like
MSTRG.14546	824.99	305.658	1.43283	6.6e-12	2.09e-09	PREDICTED: uncharacterized protein LOC100888373
MSTRG.13399	183.68	68.3587	1.43265	0.00488146	0.0491816	---NA---
MSTRG.2489	138.141	51.1385	1.43152	0.00330527	0.037878	probable cytochrome P450 304a1
MSTRG.18720	154.752	57.271	1.4311	0.000509148	0.0100325	mutS protein homolog 4-like
MSTRG.21383	309.22	115.26	1.42778	9.86e-06	0.000485197	---NA---
MSTRG.24839	98.5894	36.6414	1.42667	0.00411206	0.0439233	endothelin-converting enzyme homolog isoform X2
MSTRG.18522	113.343	42.1299	1.42612	0.00182389	0.0252571	---NA---
MSTRG.16737	298.892	111.098	1.4231	5.09e-06	0.000285905	---NA---
MSTRG.6802	146.589	54.5834	1.42233	0.000716704	0.0129917	BTB/POZ domain-containing protein 3-like
MSTRG.20581	119.318	44.7409	1.42198	0.00260393	0.0320485	uncharacterized protein LOC111056037
MSTRG.22405	129.812	48.3006	1.42172	0.00274651	0.0332595	---NA---
MSTRG.11297	99.9736	37.5491	1.41939	0.004472	0.0464275	uncharacterized protein LOC111048930
MSTRG.15949	96.9212	36.1493	1.41914	0.00498178	0.0497156	PREDICTED: uncharacterized protein LOC101234332
MSTRG.27953	101.559	37.966	1.41744	0.00426108	0.0450263	NF-kappa-B-repressing factor
MSTRG.1532	353.575	133.2	1.41436	6.7e-06	0.000361613	alpha-crystallin A chain-like
MSTRG.1670	214.559	80.3994	1.41279	6.38e-05	0.00209603	MATH and LRR domain-containing protein PFE0570w-like
MSTRG.6388	117.803	44.0233	1.41168	0.00295676	0.0350408	PREDICTED: uncharacterized protein LOC100569746
MSTRG.29910	150.043	56.4753	1.41143	0.000691529	0.0126813	---NA---
MSTRG.13146	232.235	87.3261	1.41115	0.000197086	0.00500162	uncharacterized protein LOC111054561
MSTRG.28607	964.752	362.592	1.4093	3.16e-11	8.55e-09	---NA---
MSTRG.30246	714.936	270.072	1.40849	1.05e-08	1.5e-06	---NA---
MSTRG.25859	183.395	69.3075	1.40566	0.000129036	0.0035714	---NA---
MSTRG.23129	106.079	39.8593	1.40545	0.00379064	0.0413942	serine/threonine-protein kinase fray2-like
MSTRG.6445	128.676	48.3006	1.40542	0.00244509	0.0306846	---NA---
MSTRG.8293	340.218	128.358	1.40464	8.59e-07	6.67e-05	---NA---
MSTRG.25909	159.331	60.1854	1.40419	0.000316025	0.00715579	uncharacterized protein LOC111054491
MSTRG.21041	631.514	238.848	1.40334	2.99e-10	6.48e-08	PREDICTED: uncharacterized protein LOC107884099
MSTRG.1208	214.523	80.8164	1.40227	0.000108528	0.00312566	---NA---
MSTRG.8479	128.368	48.6027	1.40132	0.00197404	0.0265698	tigger transposable element-derived protein 1-like
MSTRG.24115	1101.85	420.494	1.39281	3.63e-09	5.71e-07	ATP-binding cassette sub-family G member 4
MSTRG.6342	440.192	167.724	1.39181	4.19e-08	5.16e-06	---NA---
MSTRG.20220	219.066	83.8046	1.39019	0.000149101	0.00401259	sodium-dependent neutral amino acid transporter B(0)AT3
MSTRG.7602	150.209	57.4213	1.39008	0.00153747	0.0223854	reverse ribonuclease integrase
MSTRG.16774	144.885	55.5662	1.38949	0.00110383	0.0178182	piggyBac transposable element-derived protein 3-like
MSTRG.18565	150.966	57.5362	1.38853	0.000559076	0.0108055	---NA---
MSTRG.30695	140.164	53.7126	1.38586	0.00241325	0.0304303	---NA---
MSTRG.7458	203.012	77.5984	1.38544	0.000418872	0.00874571	---NA---
MSTRG.20713	179.491	68.7402	1.38462	0.00022766	0.00558852	uncharacterized protein LOC111057065
MSTRG.462	313.704	120.71	1.38272	2.62e-05	0.00104406	uncharacterized protein LOC111048163
MSTRG.21995	185.49	70.8618	1.38091	0.00110833	0.0178198	---NA---
MSTRG.26581	151.321	57.7645	1.37948	0.00339116	0.0385928	solute carrier organic anion transporter family member 1A4-like isoform X1
MSTRG.13870	111.781	42.9624	1.37896	0.00289451	0.0346208	---NA---
MSTRG.16414	126.061	48.3758	1.37879	0.00159268	0.0229979	---NA---
MSTRG.25141	138.697	53.1084	1.37682	0.00266407	0.0326069	mitochondrial distribution and morphology protein 34-like
MSTRG.26201	330.978	128.09	1.37493	7.87e-06	0.00041038	---NA---
MSTRG.5661	1291.87	498.512	1.37478	1.79e-11	5.04e-09	---NA---
MSTRG.3539	981.954	379.735	1.37034	5.48e-12	1.78e-09	---NA---
MSTRG.4188	108.267	42.1668	1.36824	0.00496369	0.049639	---NA---
MSTRG.7672	160.881	62.5695	1.36515	0.000528922	0.0103214	---NA---
MSTRG.1075	140.046	54.3565	1.3623	0.00100984	0.0166816	piggyBac transposable element-derived protein 3-like
MSTRG.7791	413.95	161.629	1.3587	3.75e-07	3.28e-05	orcokinin peptides type A-like
MSTRG.20424	169.967	66.4682	1.35666	0.000588215	0.0112692	small VCP/p97-interacting protein
MSTRG.19917	280.896	110.378	1.34779	2.42e-05	0.000989551	---NA---
MSTRG.18187	288.563	113.558	1.3446	8.1e-06	0.000420416	uncharacterized protein LOC111043436
MSTRG.12191	131.397	51.9327	1.34459	0.00190075	0.0258948	---NA---
MSTRG.21992	149.712	58.6353	1.34306	0.00292227	0.0348121	---NA---
MSTRG.9382	158.254	62.7581	1.34019	0.00112244	0.0179549	---NA---
MSTRG.13378	158.976	62.6092	1.33796	0.00110893	0.0178198	piggyBac transposable element-derived protein 4-like
MSTRG.19825	134.047	53.107	1.33669	0.00203649	0.0271801	---NA---
MSTRG.20664	141.099	55.8329	1.33561	0.00183795	0.0253682	---NA---
MSTRG.16024	158.869	63.0999	1.33506	0.00359696	0.0401098	---NA---
MSTRG.14326	326.754	129.23	1.33406	2.7e-05	0.00106794	---NA---
MSTRG.9914	287.297	114.84	1.33116	0.00123946	0.0193323	---NA---
MSTRG.27771	105.404	41.9782	1.32905	0.00451915	0.0467507	conserved hypothetical protein
MSTRG.18049	131.184	51.8973	1.32839	0.00459743	0.0472997	---NA---
MSTRG.19796	3637.16	1450.26	1.32766	2.7e-13	1.03e-10	EF-hand motif protein
MSTRG.14500	118.241	47.2015	1.32601	0.00485695	0.0489944	pancreatic lipase-related protein 2-like
MSTRG.21143	127.978	50.9882	1.3221	0.00338201	0.0385387	uncharacterized protein LOC111060978
MSTRG.13050	155.971	61.9667	1.32126	0.00429966	0.0453008	uncharacterized protein LOC111046848
MSTRG.9005	412.187	164.925	1.31849	7.32e-07	5.93e-05	---NA---
MSTRG.13524	1032.48	414.635	1.31713	1.23e-08	1.74e-06	Putative uncharacterized transposon-derived protein F54H12.3-like Protein
MSTRG.16738	750.796	300.78	1.31694	1.77e-08	2.45e-06	---NA---
MSTRG.27469	120.844	48.4893	1.31654	0.00369573	0.0408552	---NA---
MSTRG.12621	132.628	53.1453	1.31621	0.00197499	0.0265698	---NA---
MSTRG.30077	148.564	60.1457	1.31304	0.00314285	0.0365861	---NA---
MSTRG.30467	176.048	71.0108	1.3123	0.000428013	0.00885213	---NA---
MSTRG.22909	608.325	245.019	1.31135	4.91e-09	7.41e-07	ras-like protein 1
MSTRG.7530	126.937	51.252	1.31095	0.00267256	0.0326956	piggyBac transposable element-derived protein 3-like
MSTRG.1989	159.165	64.0841	1.31014	0.00314657	0.0366022	odorant receptor 43a-like isoform X2
MSTRG.20297	164.548	66.2795	1.30982	0.00206803	0.0274754	GPALPP motifs-containing protein 1
MSTRG.16575	742.987	300.093	1.30942	1.18e-07	1.23e-05	glutamate decarboxylase isoform X2
MSTRG.13259	181.337	73.3962	1.30273	0.00036678	0.00797504	120.7 kDa protein in NOF-FB transposable element
MSTRG.27070	192.636	78.3161	1.30182	0.000316994	0.00716538	Serine/threonine-protein phosphatase 4 regulatory subunit 3
MSTRG.2939	298.395	121.579	1.30169	8.41e-05	0.00255937	---NA---
MSTRG.7301	235.607	95.6525	1.30127	0.000116927	0.00330948	putative ATP-dependent RNA helicase DHX57
MSTRG.13139	350.014	141.985	1.30021	5.94e-06	0.000326229	---NA---
MSTRG.23830	302.488	122.983	1.29649	1.05e-05	0.000512888	uncharacterized protein LOC110991798
MSTRG.27108	290.763	118.554	1.29588	0.00383542	0.0416975	OrNV_gp124-like protein
MSTRG.28239	196.339	79.9825	1.29562	0.000431288	0.00891284	NADH-cytochrome b5 reductase 2 isoform X2
MSTRG.7965	159.212	64.9549	1.294	0.00125355	0.0194827	RNA-directed DNA polymerase from mobile element jockey
MSTRG.23890	642.21	261.713	1.29341	6.1e-09	9.06e-07	---NA---
MSTRG.2260	203.485	83.2373	1.29109	0.000241073	0.00583597	---NA---
MSTRG.6960	230.602	94.1024	1.28936	0.000164303	0.00431557	---NA---
MSTRG.1567	501.513	205.538	1.28676	1.17e-07	1.23e-05	---NA---
MSTRG.25142	676.567	277.722	1.28646	2.91e-07	2.62e-05	pyrroline-5-carboxylate reductase
MSTRG.9804	210.974	86.6439	1.28543	0.0001673	0.00438554	---NA---
MSTRG.30536	222.237	91.3751	1.28367	0.00015798	0.0041702	ATPase family AAA domain-containing protein 1-like
MSTRG.6649	265.125	108.751	1.28345	0.000131115	0.0036175	---NA---
MSTRG.30402	112.645	46.1804	1.28331	0.00482348	0.048732	Putative uncharacterized transposon-derived protein F54H12.3-like Protein
MSTRG.15584	221.93	91.3	1.28283	0.000194521	0.00494672	Retrovirus-related Pol polyprotein from transposon TNT 1-94
MSTRG.14347	1259.21	518.16	1.28218	2.97e-09	4.84e-07	---NA---
MSTRG.17156	126.748	52.2362	1.28009	0.00277128	0.0334514	uncharacterized protein LOC111053547 isoform X1
MSTRG.21947	271.609	112.08	1.27975	4.73e-05	0.00166933	THAP domain-containing protein 2-like
MSTRG.14345	510.09	211.173	1.27782	3.38e-05	0.00128061	---NA---
MSTRG.30603	186.365	76.6142	1.27741	0.000802968	0.0141359	alpha-crystallin A chain-like
MSTRG.5084	156.551	64.5763	1.27592	0.00148922	0.0218769	---NA---
MSTRG.29576	925.898	383.289	1.27414	4.89e-09	7.41e-07	---NA---
MSTRG.11039	258.003	106.593	1.27342	6.46e-05	0.00210675	uncharacterized protein LOC111063145
MSTRG.18633	1575.43	654.2	1.26926	2.64e-10	5.77e-08	transcription factor AP-1-like
MSTRG.6044	154.705	64.311	1.26745	0.00112353	0.0179614	---NA---
MSTRG.8415	169.636	70.6321	1.26473	0.00143913	0.0212839	hypothetical protein ALC57_02604
gene14844	197.096	82.0262	1.26335	0.000612005	0.011573	sushi, von Willebrand factor type A, EGF and pentraxin domain-containing protein 1
MSTRG.22099	310.463	129.455	1.26335	1.36e-05	0.000636084	---NA---
MSTRG.8163	589.158	246.453	1.26116	6.37e-07	5.24e-05	---NA---
MSTRG.7161	197.948	82.8587	1.25856	0.000420739	0.00875684	uncharacterized protein LOC111051593 isoform X3
MSTRG.29270	186.531	78.3529	1.2584	0.00128539	0.0198134	---NA---
MSTRG.15282	297.732	124.271	1.25766	4.63e-05	0.00164423	---NA---
MSTRG.19972	201.698	84.4102	1.25702	0.00130974	0.0200828	cytochrome c oxidase assembly protein COX16 homolog, mitochondrial
MSTRG.7521	297.306	124.76	1.25678	4.76e-05	0.00167444	---NA---
MSTRG.5039	261.032	109.584	1.24969	8.3e-05	0.00254095	---NA---
MSTRG.10872	519.508	218.485	1.24844	2.31e-07	2.17e-05	---NA---
MSTRG.796	301.199	127.297	1.24436	8.35e-05	0.00255201	uncharacterized protein LOC111046358
MSTRG.10327	289.935	122.453	1.24343	3.04e-05	0.00117355	---NA---
MSTRG.10768	191.346	80.815	1.2418	0.000740838	0.0133189	protein spaetzle 5 isoform X1
MSTRG.23476	213.376	90.1654	1.24178	0.00110731	0.0178198	RNA-directed DNA polymerase from mobile element jockey-like isoform X1
MSTRG.5305	1837.01	777.526	1.24088	2.91e-12	9.78e-10	---NA---
MSTRG.1982	164.596	69.611	1.23949	0.0010574	0.0173194	uncharacterized protein LOC111053893
MSTRG.25697	207.141	87.2906	1.23939	0.00275813	0.0333683	---NA---
MSTRG.20214	143.714	61.2065	1.23735	0.00425651	0.0450263	RNA-directed DNA polymerase from mobile element jockey-like isoform X1
MSTRG.13319	318.886	135.963	1.23603	0.000148236	0.00400161	leucine-rich repeat-containing protein 15
MSTRG.1113	384.514	163.333	1.23569	4.22e-06	0.000246234	uncharacterized protein LOC111060978
MSTRG.12142	937.859	397.796	1.23527	2.81e-08	3.68e-06	zinc finger MYM-type protein 1-like
MSTRG.13525	927.436	394.573	1.23415	9.47e-08	1.05e-05	uncharacterized protein LOC111050755
MSTRG.12046	261.505	111.022	1.23342	8.01e-05	0.00247908	uncharacterized protein LOC110251885
MSTRG.11856	212.003	90.1271	1.23144	0.000349991	0.00773643	---NA---
MSTRG.1399	283.653	120.676	1.22807	0.000146726	0.00396901	---NA---
MSTRG.28647	155.77	66.8454	1.22804	0.00478242	0.0484813	---NA---
MSTRG.12944	192.647	82.7055	1.22743	0.00158422	0.0228891	---NA---
MSTRG.12733	143.24	61.2448	1.22731	0.00241045	0.0304096	---NA---
MSTRG.13675	297.59	127.673	1.22727	0.000527638	0.010304	---NA---
MSTRG.9973	171.623	73.1324	1.22685	0.00433075	0.0455006	---NA---
MSTRG.6585	853.349	365.123	1.22566	8.41e-10	1.55e-07	---NA---
MSTRG.6979	546.117	233.624	1.22544	3.27e-06	0.000199575	---NA---
MSTRG.11747	139.265	59.316	1.2248	0.00457585	0.0471516	uncharacterized protein LOC111053986
MSTRG.3697	145.654	62.4943	1.22271	0.00345284	0.0390242	uncharacterized protein LOC111422745
MSTRG.13606	357.018	152.661	1.22185	2.59e-05	0.00103546	---NA---
MSTRG.25483	654.159	281.201	1.22158	5.72e-07	4.77e-05	transposase-like protein
MSTRG.1225	284.079	121.772	1.22015	4.95e-05	0.001721	---NA---
MSTRG.17930	282.375	121.469	1.21753	6.65e-05	0.00214997	---NA---
MSTRG.4438	1709.42	735.736	1.21695	3.05e-06	0.000188717	---NA---
MSTRG.2257	211.696	90.7724	1.21602	0.00162308	0.0232008	uncharacterized protein LOC111045439
MSTRG.13873	281.287	121.73	1.21587	0.00152447	0.0222208	cell adhesion molecule 2-like isoform X1
MSTRG.3192	204.964	88.7245	1.21383	0.000800269	0.0141011	---NA---
MSTRG.28319	2540.29	1096.23	1.21332	7.81e-10	1.44e-07	uncharacterized protein LOC111062310
MSTRG.18364	775.015	335.145	1.21045	1.83e-08	2.51e-06	IDLSRF-like peptide
MSTRG.3790	264.688	114.202	1.21002	9.98e-05	0.00291293	zinc finger BED domain-containing protein 4-like isoform X2
MSTRG.4866	560.255	242.18	1.20986	1.14e-07	1.21e-05	---NA---
MSTRG.13356	425.202	183.323	1.20856	3.51e-05	0.00131629	uncharacterized protein LOC111050599
MSTRG.9591	243.084	105.382	1.20668	0.00100601	0.0166607	uncharacterized protein LOC111046802
MSTRG.12657	219.587	95.3504	1.20389	0.000398874	0.00846954	---NA---
MSTRG.17708	438.157	190.81	1.20297	5.87e-05	0.00196782	kielin/chordin-like protein isoform X1
MSTRG.13358	140.436	61.32	1.20109	0.00394286	0.0425311	---NA---
MSTRG.28529	166.134	72.524	1.20062	0.00216339	0.0281671	vacuole membrane protein 1
MSTRG.9236	209.46	91.3	1.19854	0.000387332	0.00830504	piggyBac transposable element-derived protein 4-like
MSTRG.30369	283.771	124.231	1.19333	7.48e-05	0.00235672	---NA---
MSTRG.2662	392.642	171.775	1.19311	1.17e-05	0.000555624	---NA---
MSTRG.20549	358.521	157.502	1.19147	0.000109445	0.00314518	PiggyBac transposable element-derived protein 4
MSTRG.23954	257.435	112.311	1.1906	0.000813566	0.0142556	---NA---
MSTRG.3800	279.382	121.813	1.19048	0.0013866	0.0208474	---NA---
MSTRG.19821	467.829	205.16	1.19042	1.89e-06	0.000128485	---NA---
MSTRG.11812	160.987	70.3683	1.1894	0.00320578	0.0370938	---NA---
MSTRG.10873	526.5	231.164	1.1887	1.27e-06	9.39e-05	---NA---
MSTRG.7378	285.475	124.952	1.18857	0.000436405	0.00898323	ZZ-type zinc finger-containing protein 3
MSTRG.1683	1257.2	552.115	1.18779	8.45e-09	1.23e-06	neuronal acetylcholine receptor subunit beta-3-like
MSTRG.17516	2169.05	952.178	1.18726	5.56e-11	1.34e-08	---NA---
MSTRG.5071	265.859	117.302	1.18718	0.000667864	0.0123785	zinc finger MYM-type protein 1-like
MSTRG.12796	352.735	155.157	1.1857	3.44e-05	0.00130053	sialin isoform X2
MSTRG.26462	465.996	205.009	1.18298	2.94e-06	0.000182869	---NA---
MSTRG.13856	192.565	84.9406	1.18078	0.000861768	0.0147846	---NA---
MSTRG.764	179.621	79.2634	1.1794	0.00151295	0.0221142	uncharacterized protein LOC111062448
MSTRG.13192	401.681	178.018	1.17816	4.02e-05	0.00146504	PREDICTED: uncharacterized protein LOC100575477 isoform X2
MSTRG.16270	143.607	63.7055	1.17445	0.00359775	0.0401098	dendritic arbor reduction protein 1-like
MSTRG.29511	191.642	85.2796	1.17254	0.00358896	0.0400968	---NA---
MSTRG.13614	236.032	104.4	1.17075	0.00253187	0.0315325	CLUMA_CG008959, isoform A
MSTRG.18008	189.37	83.8443	1.17034	0.00139462	0.0208843	---NA---
MSTRG.24247	3294.39	1463.64	1.17032	8.75e-16	4.99e-13	---NA---
MSTRG.4109	595.37	265.266	1.16977	1.88e-06	0.000128418	brachyurin-like
MSTRG.4206	174.356	77.8608	1.16897	0.00270277	0.0329292	---NA---
MSTRG.5557	201.923	89.7867	1.16834	0.00161813	0.0231997	PREDICTED: uncharacterized protein LOC105192506
MSTRG.27716	232.211	103.677	1.1673	0.000779237	0.0138387	uncharacterized protein LOC111061788
MSTRG.1799	178.84	79.6038	1.16687	0.00119905	0.0188702	---NA---
MSTRG.3844	141.596	63.0999	1.16546	0.00421387	0.0447405	---NA---
MSTRG.12641	634.91	283.703	1.16367	1.81e-07	1.79e-05	formin-like protein 16
MSTRG.2660	188.376	83.8443	1.16331	0.00143209	0.0212276	---NA---
MSTRG.21993	3228.77	1442.22	1.16229	5.4e-15	2.73e-12	protein yippee-like 2
MSTRG.4465	295.295	131.728	1.16098	0.000118931	0.00334816	---NA---
MSTRG.20405	351.091	157.201	1.15988	1.86e-05	0.000800053	Putative uncharacterized transposon-derived protein F54H12.3-like Protein
MSTRG.3577	166.169	74.5308	1.1598	0.00203048	0.0271413	argonaute-1
MSTRG.1229	214.606	96.3333	1.15902	0.000700008	0.012795	---NA---
MSTRG.13046	469.545	209.82	1.1585	4e-05	0.00146376	potassium voltage-gated channel protein Shal-like
MSTRG.12369	314.178	141.188	1.15782	9.67e-05	0.0028488	reverse ribonuclease integrase
MSTRG.20972	709.446	318.038	1.15677	3.45e-07	3.04e-05	reverse transcriptase
MSTRG.12275	204.005	91.2631	1.1562	0.0013758	0.0207444	---NA---
MSTRG.8544	466.327	209.551	1.15554	8.71e-06	0.000444405	---NA---
MSTRG.27269	305.328	137.666	1.15531	0.000467136	0.00946012	---NA---
MSTRG.16164	341.164	153.679	1.15415	0.000140784	0.00383195	calcium homeostasis endoplasmic reticulum protein-like
MSTRG.19991	510.99	229.2	1.15247	2.36e-05	0.000974096	reverse transcriptase
MSTRG.18243	600.221	271.13	1.15105	3.81e-05	0.00139948	reverse ribonuclease integrase
MSTRG.2838	669.942	301.761	1.14955	1.14e-07	1.21e-05	---NA---
MSTRG.13022	455.513	205.425	1.14812	1.02e-05	0.000497575	porphobilinogen deaminase
MSTRG.5616	382.645	172.872	1.14748	0.000236351	0.0057588	---NA---
MSTRG.7321	330.008	148.46	1.1467	0.00063912	0.0120166	---NA---
MSTRG.3837	461.287	208.83	1.14625	1.42e-05	0.000657549	uncharacterized protein LOC111043258
MSTRG.27323	172.795	78.0523	1.14475	0.00204734	0.027297	---NA---
MSTRG.3355	590.566	267.35	1.14464	3.4e-07	3e-05	60S ribosomal protein L27
MSTRG.18330	241.238	109.204	1.14456	0.000323541	0.00726336	piggyBac transposable element-derived protein 4-like
MSTRG.17130	277.607	125.594	1.14438	0.000121672	0.00340706	---NA---
MSTRG.2821	222.214	100.801	1.14244	0.000689838	0.0126708	serine/threonine-protein kinase fray2-like
MSTRG.28216	205.047	93.1919	1.14038	0.000859924	0.0147723	---NA---
MSTRG.10558	271.68	123.021	1.13961	0.000230168	0.00563294	putative serine/threonine-protein kinase kinX
MSTRG.10	25355	11524.5	1.1376	7.38e-16	4.31e-13	cytochrome c oxidase subunit II (mitochondrion)
MSTRG.6794	464.836	211.067	1.13633	1.17e-05	0.00055785	---NA---
MSTRG.11338	344.134	156.709	1.13609	4.21e-05	0.00152653	---NA---
MSTRG.3538	525.471	238.663	1.13507	8.12e-06	0.000420416	---NA---
MSTRG.2828	148.706	67.7559	1.13283	0.00386293	0.0418925	peptide chain release factor 1-like, mitochondrial
MSTRG.2606	251.591	114.542	1.13274	0.000479132	0.00962884	uncharacterized protein LOC111052080, partial
MSTRG.28267	222.285	101.784	1.13135	0.00100768	0.0166726	uncharacterized protein LOC111062264, partial
MSTRG.12101	169.754	77.5219	1.13097	0.0022182	0.0286862	RNA-directed DNA polymerase from mobile element jockey-like isoform X1
MSTRG.4627	288.326	131.84	1.12951	0.000155468	0.00414151	---NA---
MSTRG.23310	169.044	77.0311	1.12929	0.00447871	0.0464788	RNA-directed DNA polymerase from mobile element jockey-like isoform X1
MSTRG.22654	235.583	107.804	1.12779	0.000445425	0.00913645	ion transport peptide-like isoform X2
MSTRG.16602	400.262	182.867	1.12696	0.000224167	0.00552053	---NA---
MSTRG.12774	440.972	202.696	1.12592	6.83e-05	0.00219192	uncharacterized protein LOC111048930
MSTRG.11141	187.856	86.0014	1.12539	0.00191514	0.0260233	uncharacterized protein LOC111354456 isoform X1
MSTRG.18177	592.093	271.93	1.12398	8.15e-07	6.39e-05	apolipoprotein D-like
MSTRG.19571	742.987	341.991	1.12237	0.000320854	0.00722155	cuticle protein 19-like
MSTRG.11769	162.454	74.9095	1.11863	0.00290065	0.0346784	microtubule-associated protein futsch-like isoform X1
MSTRG.22762	287.628	132.107	1.11854	0.000252288	0.00604829	---NA---
MSTRG.12011	413.489	190.699	1.11807	1.19e-05	0.000562952	lipopolysaccharide-induced tumor necrosis factor-alpha factor homolog
MSTRG.25772	535.788	246.837	1.11612	2.02e-06	0.000134597	hypothetical protein B7P43_G10421
MSTRG.4174	566.584	261.334	1.1161	4.6e-06	0.000261825	---NA---
MSTRG.465	531.718	245.663	1.11426	9.54e-06	0.000474356	---NA---
MSTRG.26338	289.237	134.26	1.11336	0.00138269	0.0208245	---NA---
MSTRG.25845	174.558	80.6646	1.10898	0.0030253	0.0356654	serine/threonine-protein kinase fray2-like
MSTRG.14918	228.65	106.364	1.10759	0.000896862	0.0152571	---NA---
MSTRG.13299	211.885	98.3032	1.10667	0.00090606	0.0153539	predicted protein
MSTRG.12057	193.511	90.2391	1.10391	0.00181529	0.0251877	---NA---
MSTRG.28489	283.428	131.426	1.10322	0.00100024	0.016586	DNA repair protein XRCC4-like
MSTRG.26498	395.576	183.778	1.10055	0.000467972	0.00946977	---NA---
MSTRG.13257	417.062	195.127	1.09927	4.76e-05	0.00167444	uncharacterized protein LOC111413475
MSTRG.26455	601.001	281.843	1.09666	3.51e-05	0.00131629	jerky protein homolog-like
MSTRG.13054	281.346	131.914	1.09648	0.000401246	0.00850615	RNA-directed DNA polymerase from mobile element jockey-like
MSTRG.19566	211.4	99.1726	1.09571	0.00217367	0.0282642	---NA---
MSTRG.25696	227.124	106.177	1.09481	0.00123919	0.0193323	uncharacterized protein LOC111060978
MSTRG.2519	453.573	212.542	1.09401	1.46e-05	0.000670633	---NA---
MSTRG.24843	1655.73	777.227	1.09006	7.85e-07	6.21e-05	PDZ and LIM domain protein 3 isoform X2
MSTRG.17713	306.629	144.556	1.09004	0.000576137	0.0111026	3-hydroxyisobutyrate dehydrogenase, mitochondrial-like
MSTRG.16786	193.819	91.073	1.08977	0.00168592	0.0238461	---NA---
MSTRG.15100	266.628	125.103	1.08941	0.000462246	0.00937556	RNA-directed DNA polymerase from mobile element jockey-like isoform X1
MSTRG.30263	301.992	142.437	1.08541	0.000816009	0.0142793	---NA---
MSTRG.16858	894.569	421.939	1.08452	1.52e-07	1.54e-05	---NA---
MSTRG.16752	278.317	130.934	1.08274	0.000721092	0.0130532	gastrula zinc finger protein XlCGF57.1-like
MSTRG.13353	315.81	149.101	1.08272	0.00028458	0.00665015	uncharacterized protein LOC111051173
MSTRG.20691	223.622	106.023	1.08248	0.00197559	0.0265698	---NA---
MSTRG.25678	174.179	82.6303	1.08184	0.00473159	0.0481915	reverse ribonuclease integrase
MSTRG.12963	675.703	320.378	1.07989	6.66e-05	0.00214997	plasma kallikrein isoform X2
MSTRG.22381	190.352	89.8633	1.07834	0.00378146	0.0413543	uncharacterized protein LOC111064070
MSTRG.3885	906.684	430	1.07824	2.11e-07	2.02e-05	PiggyBac transposable element-derived protein 4
MSTRG.17170	2290.92	1085.61	1.07757	2.26e-12	7.8e-10	---NA---
MSTRG.27853	269.041	127.826	1.07744	0.00126428	0.0195784	uncharacterized protein LOC111061910, partial
MSTRG.22711	496.65	235.481	1.07506	7.49e-06	0.000395706	---NA---
MSTRG.877	201.828	96.1063	1.07427	0.00209945	0.0277106	---NA---
MSTRG.4617	1165.8	554.575	1.07288	8.71e-07	6.75e-05	zinc finger protein 629 isoform X1
MSTRG.26216	265.137	126.464	1.07227	0.00254811	0.0316304	---NA---
MSTRG.10654	1119.47	532.961	1.07165	3.79e-08	4.72e-06	PREDICTED: uncharacterized protein LOC108252780
MSTRG.14348	368.518	175.897	1.07161	0.000261137	0.00621289	---NA---
MSTRG.13382	467.9	222.951	1.06816	1.26e-05	0.000594202	uncharacterized protein LOC111048930
MSTRG.22322	263.481	125.898	1.06418	0.000431998	0.00892048	---NA---
MSTRG.28084	184.661	88.3855	1.06396	0.0034408	0.0389552	reverse transcriptase
MSTRG.28083	185.501	88.8776	1.06211	0.00305346	0.0358205	---NA---
MSTRG.25075	412.495	197.627	1.06177	2.48e-05	0.00100445	Retrovirus-related Pol polyprotein from transposon opus
MSTRG.26288	208.466	99.893	1.06072	0.00179592	0.0249657	acyl-CoA Delta(11) desaturase-like
MSTRG.8921	374.564	179.837	1.05773	5.25e-05	0.00179224	tubulin-specific chaperone A
MSTRG.2068	271.479	130.742	1.05531	0.000951457	0.0159789	---NA---
MSTRG.8913	200.894	96.563	1.05419	0.0046467	0.0475644	---NA---
MSTRG.3370	666.428	322.006	1.05257	1.62e-05	0.000720525	sperm surface protein Sp17-like
MSTRG.5597	22566.1	10897.7	1.0501	1.31e-12	4.58e-10	---NA---
MSTRG.13012	344.832	166.438	1.04942	0.00011073	0.0031696	---NA---
gene1281	272.283	131.349	1.04939	0.00078409	0.0138908	uncharacterized protein LOC111055225
MSTRG.8506	261.919	126.805	1.04864	0.00162212	0.0232008	neuronal acetylcholine receptor subunit beta-3-like isoform X2
MSTRG.9887	293.958	142.776	1.04671	0.00151798	0.0221507	---NA---
MSTRG.21569	334.752	161.858	1.04636	0.000188844	0.00484107	---NA---
MSTRG.13384	261.813	127.221	1.04498	0.0034584	0.0390702	Putative uncharacterized transposon-derived protein F54H12.3-like Protein
MSTRG.11058	635.501	308.12	1.04412	1.08e-05	0.000522292	---NA---
MSTRG.19287	328.978	159.698	1.04345	0.00027743	0.00654715	---NA---
MSTRG.7839	237.878	115.488	1.04113	0.00120179	0.0188907	hydroxylysine kinase
MSTRG.535	959.57	466.87	1.0405	8.19e-08	9.19e-06	RNA-directed DNA polymerase from mobile element jockey-like
MSTRG.17178	977.115	475.011	1.04027	2.84e-08	3.71e-06	---NA---
MSTRG.17381	304.582	147.815	1.0402	0.000333402	0.00744449	---NA---
MSTRG.6588	1247.23	606.846	1.03975	1.06e-07	1.14e-05	uncharacterized protein LOC111045369
MSTRG.3999	292.846	142.741	1.03796	0.000409788	0.0086246	---NA---
MSTRG.25974	593.5	289.381	1.03707	3.24e-06	0.000198077	neuroendocrine convertase 2
MSTRG.13140	1562.35	762.531	1.03495	5.57e-06	0.000309037	uncharacterized protein LOC111050461
MSTRG.17438	293.52	143.76	1.03371	0.00225106	0.029012	uncharacterized protein LOC111053744
MSTRG.15497	585.775	286.844	1.03171	4.54e-06	0.000259829	---NA---
MSTRG.25660	232.779	113.973	1.03143	0.00112894	0.0179822	---NA---
MSTRG.2181	247.106	121.166	1.02706	0.00137052	0.0206977	---NA---
MSTRG.18908	494.947	242.899	1.02656	1.65e-05	0.000736109	transcription factor Adf-1-like
MSTRG.10484	1095.73	540.265	1.02161	3.19e-07	2.83e-05	---NA---
MSTRG.20307	639.618	315.989	1.01971	6.21e-06	0.000339126	protein virilizer homolog
MSTRG.24047	238.103	117.683	1.01636	0.00113657	0.0180818	---NA---
MSTRG.18316	472.538	233.625	1.01583	2.73e-05	0.00107562	---NA---
MSTRG.2594	201.757	99.5158	1.01557	0.0049622	0.049639	hypothetical protein B7P43_G02519
MSTRG.1801	237.156	117.757	1.01508	0.00255055	0.0316452	PREDICTED: uncharacterized protein LOC105204981
MSTRG.10874	530.002	262.279	1.01493	1.17e-05	0.000555624	---NA---
MSTRG.21699	210.844	104.548	1.01445	0.00228947	0.0293629	ORF B (bases 1850-5560) first start codon at 2306
MSTRG.24614	696.29	346.228	1.0118	0.000124023	0.00346184	---NA---
MSTRG.7094	2793.74	1386.07	1.01177	5.93e-09	8.9e-07	---NA---
MSTRG.10021	198.279	98.4549	1.00901	0.00461572	0.0473654	---NA---
MSTRG.7931	1753.76	872.647	1.00755	6.32e-10	1.22e-07	Up-regulated during skeletal muscle growth protein 5
MSTRG.8394	223.231	110.908	1.00698	0.0019207	0.0260854	---NA---
MSTRG.23084	3068.06	1526.33	1.00644	4.64e-09	7.13e-07	---NA---
MSTRG.4211	739.84	368.493	1.00632	1.98e-06	0.000132917	headcase protein
MSTRG.428	273.75	136.533	1.0057	0.000789302	0.0139702	---NA---
MSTRG.14519	227.621	113.292	1.00553	0.00171888	0.0242471	---NA---
gene9780	338.29	168.934	1.00449	0.000289222	0.00673466	uncharacterized protein LOC111051176
MSTRG.12106	402.793	201.902	1.00038	0.000404068	0.00853842	alpha-2A adrenergic receptor-like
MSTRG.4100	788.325	394.615	0.996856	4.45e-06	0.000255768	uncharacterized protein LOC111055156
MSTRG.14714	373.239	186.877	0.996443	0.0016731	0.0236903	uncharacterized protein LOC111051679
MSTRG.10095	500.637	250.923	0.99594	9.19e-05	0.00274563	mucin-5AC-like
MSTRG.4478	323.441	162.16	0.995909	0.000478098	0.00961541	THAP domain-containing protein 9
MSTRG.28938	1917.52	962.775	0.994434	3.15e-09	5.07e-07	hypothetical protein B7P43_G09089, partial
MSTRG.6410	363.632	182.223	0.994274	0.000304813	0.00697405	---NA---
MSTRG.13441	494.982	248.202	0.993708	0.00012979	0.0035885	piggyBac transposable element-derived protein 4-like
MSTRG.21173	234.116	117.495	0.993621	0.00212844	0.0279249	---NA---
MSTRG.22420	200.503	101.216	0.990481	0.0049705	0.0496596	---NA---
MSTRG.3789	203.189	102.656	0.986419	0.00448535	0.0465109	uncharacterized protein LOC111053055
MSTRG.29361	1041.84	526.261	0.985455	1.06e-07	1.14e-05	---NA---
MSTRG.18070	778.86	393.364	0.98447	1.44e-06	0.000104185	endonuclease-reverse transcriptase
MSTRG.12082	310.202	156.936	0.984376	0.000471486	0.00951156	uncharacterized protein LOC111054561
MSTRG.9419	905.738	458.691	0.983498	1.37e-06	9.99e-05	---NA---
MSTRG.14227	570.725	288.852	0.982622	1.58e-05	0.000709449	uncharacterized protein LOC111051284
MSTRG.9102	266.095	135.17	0.980264	0.00208055	0.0275582	zinc finger BED domain-containing protein 5-like
MSTRG.26869	342.927	174.197	0.978607	0.00136044	0.0205956	reverse ribonuclease integrase
MSTRG.17612	430.194	218.185	0.976053	0.000272902	0.00645188	---NA---
MSTRG.9329	597.831	304.595	0.975916	4.59e-05	0.00163083	alpha-tocopherol transfer protein-like isoform X1
MSTRG.13271	305.351	155.422	0.975085	0.00138517	0.0208378	piggyBac transposable element-derived protein 4-like isoform X1
MSTRG.20991	335.9	170.87	0.971833	0.00354931	0.0398062	uncharacterized protein LOC111043436
MSTRG.3180	347.743	177.189	0.971825	0.00273206	0.0331457	prolow-density lipoprotein receptor-related protein 1-like
MSTRG.27076	394.63	201.675	0.971377	0.000300504	0.00692377	phosphatidylinositol N-acetylglucosaminyltransferase subunit P
MSTRG.30013	656.04	334.956	0.969613	4.4e-06	0.000253831	---NA---
MSTRG.17984	492.639	252.021	0.967771	3.55e-05	0.00132932	DNA polymerase
MSTRG.5335	252.62	129.87	0.964115	0.00326617	0.037561	---NA---
MSTRG.23431	395.387	203.115	0.963729	0.00045737	0.00929822	splicing factor, arginine/serine-rich 19-like
MSTRG.9820	321.679	164.509	0.963356	0.0010332	0.0169826	---NA---
MSTRG.26585	1994.68	1023.57	0.963048	4.57e-06	0.000260774	uncharacterized protein LOC111060517
MSTRG.10386	308.913	158.714	0.962813	0.000654024	0.0122355	---NA---
MSTRG.19822	12196.5	6263.47	0.961629	4.38e-12	1.46e-09	MAP kinase-interacting serine/threonine-protein kinase 1 isoform X4
MSTRG.1770	215.884	111.134	0.958985	0.00422329	0.0447655	---NA---
MSTRG.4931	269.172	138.012	0.958616	0.00386453	0.0418926	replicase readthrough component
MSTRG.28042	689.534	355.844	0.95789	0.00011836	0.00333924	pyrroline-5-carboxylate reductase
MSTRG.14192	1398.67	719.771	0.956633	1.15e-06	8.71e-05	probable small nuclear ribonucleoprotein Sm D1
MSTRG.24609	208.797	107.652	0.955711	0.00365735	0.0406534	putative tick transposon
MSTRG.29904	431.638	222.159	0.954619	0.000425332	0.00881749	nose resistant to fluoxetine protein 6-like
MSTRG.14650	1405.9	725.979	0.952723	3.22e-06	0.000197561	tigger transposable element-derived protein 2-like
MSTRG.24170	493.846	255.464	0.95254	5.66e-05	0.00191463	uncharacterized protein LOC111046952
MSTRG.13047	1336.39	691.143	0.952508	1.03e-07	1.12e-05	endonuclease-reverse transcriptase
MSTRG.12066	634.531	327.238	0.952449	0.000485989	0.00970023	---NA---
MSTRG.9296	1323.49	685.721	0.95094	1.38e-05	0.000641314	---NA---
MSTRG.14460	245.521	126.995	0.950833	0.002543	0.0316304	hypothetical protein B7P43_G04120
MSTRG.9152	501.951	260.045	0.950074	5.18e-05	0.00177503	---NA---
MSTRG.18311	445.35	231.315	0.947308	0.000177718	0.00460805	high affinity nerve growth factor receptor-like
MSTRG.10718	1118.08	579.564	0.947221	7.19e-06	0.000383246	---NA---
MSTRG.24780	352.487	182.715	0.947105	0.000589815	0.0112902	piggyBac transposable element-derived protein 3-like
MSTRG.8178	264.096	136.838	0.945858	0.00193474	0.0262083	zinc finger MYM-type protein 1-like
MSTRG.22763	252.454	131.537	0.942485	0.00212315	0.0278903	---NA---
MSTRG.2658	383.177	199.972	0.941949	0.000731862	0.0131936	---NA---
MSTRG.18756	294.396	153.34	0.941541	0.00139004	0.0208735	uncharacterized protein LOC111054760
MSTRG.6084	419.179	218.41	0.940242	0.0011441	0.0181906	hypothetical protein B7P43_G15444
MSTRG.2411	379.581	198.042	0.94	0.00107066	0.017478	---NA---
MSTRG.8375	403.231	210.76	0.939049	0.000454562	0.00925577	apolipoprotein D-like
MSTRG.7792	1657.93	866.433	0.936473	3.1e-05	0.00119045	uncharacterized protein LOC111046353, partial
MSTRG.20770	2516.3	1316.35	0.935515	8.68e-08	9.66e-06	uncharacterized protein LOC111056164
MSTRG.10288	435.341	227.834	0.935001	0.0011066	0.0178198	---NA---
MSTRG.28969	466.682	244.941	0.932688	0.000292948	0.00679133	40S ribosomal protein S12
MSTRG.17199	385.035	202.02	0.929759	0.000614087	0.011604	protein unc-13 homolog A isoform X1
MSTRG.25487	260.452	137.1	0.929081	0.00291503	0.0347764	piggyBac transposable element-derived protein 4-like
MSTRG.21875	502.542	263.72	0.927578	0.000526753	0.0102944	ketosamine-3-kinase-like
MSTRG.15771	252.099	132.861	0.926551	0.00276058	0.0333683	Calcium-responsive transcription factor
MSTRG.4928	557.037	292.829	0.925265	7.45e-05	0.00235287	RNA-directed DNA polymerase from mobile element jockey-like
MSTRG.10261	2939.98	1551.95	0.921535	3.75e-10	7.88e-08	uncharacterized protein LOC111058689
MSTRG.6639	457.56	241.876	0.919589	0.000215784	0.00536722	---NA---
MSTRG.25666	483.269	255.693	0.918199	0.000127625	0.00354729	---NA---
MSTRG.18341	327.346	173.627	0.916697	0.00238212	0.030169	neural/ectodermal development factor IMP-L2 isoform X1
MSTRG.8294	251.141	132.901	0.916505	0.00309573	0.0362033	---NA---
MSTRG.9733	363.336	193.047	0.914197	0.000731011	0.0131873	120.7 kDa protein in NOF-FB transposable element
MSTRG.14556	476.549	252.554	0.914094	0.000285479	0.00666525	uncharacterized protein LOC111356369
MSTRG.6303	1385.94	736.027	0.913958	0.000206801	0.00520292	uncharacterized protein LOC111045174
MSTRG.1232	1592.57	846.716	0.912572	4.09e-07	3.54e-05	Pogo transposable element with KRAB domain
MSTRG.5036	707.447	376.702	0.91133	0.000109648	0.00314757	uncharacterized protein LOC111044178
MSTRG.9373	580.829	308.688	0.911112	3.5e-05	0.00131629	---NA---
MSTRG.25293	962.125	511.802	0.910649	1.02e-06	7.79e-05	---NA---
MSTRG.5028	2701.81	1438.08	0.909872	9.1e-06	0.000458935	sodium-independent sulfate anion transporter
MSTRG.26457	1416.23	755.979	0.907509	2.08e-05	0.000882968	PiggyBac transposable element-derived protein 4
MSTRG.12742	293.437	156.37	0.906575	0.00230018	0.0294571	RNA-directed DNA polymerase from mobile element jockey
MSTRG.26815	482.961	258.454	0.904755	0.000292125	0.00678678	uncharacterized protein LOC111060703
MSTRG.9068	235.323	125.708	0.904048	0.00463033	0.0474797	dnaJ-like protein 60
MSTRG.20550	540.662	289.42	0.902891	0.00110377	0.0178182	uncharacterized protein LOC111059590
MSTRG.20406	285.889	153.112	0.902621	0.00175464	0.0245668	piggyBac transposable element-derived protein 4-like
MSTRG.850	671.089	358.354	0.902351	9.81e-05	0.00287581	---NA---
MSTRG.3672	300.903	160.649	0.902016	0.00397791	0.0427805	zinc finger MYM-type protein 1-like
MSTRG.9198	556.161	298.126	0.899138	5.02e-05	0.00173209	protein commissureless 2 homolog
MSTRG.16840	282.766	151.11	0.899029	0.00472506	0.0481657	casein kinase I isoform gamma-3 isoform X6
MSTRG.9597	1007.83	541.398	0.898137	4.82e-06	0.000272054	uncharacterized protein LOC111054948
MSTRG.751	734.031	393.967	0.898134	8.94e-06	0.000452541	---NA---
MSTRG.1721	346.808	186.726	0.893058	0.000969011	0.0162007	---NA---
MSTRG.15409	233.205	125.444	0.892179	0.00461443	0.0473654	uncharacterized protein LOC111056373
MSTRG.29309	519.839	280.788	0.889988	0.000134106	0.00369227	5-hydroxyisourate hydrolase-like
MSTRG.11754	1261.48	682.132	0.888024	5.29e-06	0.00029481	PREDICTED: uncharacterized protein LOC105570223
MSTRG.8417	535.587	289.646	0.886212	0.00016293	0.00428381	uncharacterized protein LOC111060978
MSTRG.14902	256.548	138.805	0.886189	0.00306607	0.0359212	---NA---
MSTRG.17122	301.341	163.52	0.885571	0.00260917	0.0320845	---NA---
MSTRG.12971	301.554	163.861	0.882955	0.00291679	0.0347764	malate dehydrogenase, cytoplasmic-like
MSTRG.15582	470.846	255.955	0.882716	0.00135344	0.0205252	hypothetical protein B5V51_13612
MSTRG.10005	329.854	179.606	0.881722	0.0037184	0.0409507	putative nuclear hormone receptor HR38
MSTRG.5235	427.615	231.811	0.880894	0.000716431	0.0129917	---NA---
MSTRG.9890	293.532	159.698	0.880414	0.0022042	0.0285481	synaptogyrin-2 isoform X2
MSTRG.21672	441.706	240.661	0.880413	0.00170692	0.0241043	trypsin epsilon
MSTRG.10806	617.222	336.203	0.878655	0.000140012	0.00382679	hypothetical protein B7P43_G14423, partial
MSTRG.21351	355.279	193.2	0.877114	0.000920369	0.0155462	---NA---
MSTRG.19988	264.806	144.218	0.876474	0.00408583	0.0437528	---NA---
MSTRG.14811	308.38	167.839	0.876277	0.0023385	0.0297593	glutamate carboxypeptidase 2-like
MSTRG.29412	371.665	202.208	0.876259	0.00118774	0.018737	---NA---
MSTRG.2592	286.907	156.557	0.876196	0.00393361	0.0424662	integrase core domain protein
MSTRG.4804	650.716	354.038	0.875169	0.000191263	0.00488689	---NA---
MSTRG.5954	359.728	196.679	0.874386	0.00143864	0.0212839	---NA---
MSTRG.13400	4132.92	2255.53	0.874127	1.04e-07	1.13e-05	uncharacterized protein LOC111050638 isoform X1
MSTRG.18781	1590.34	867.585	0.873445	1.85e-06	0.000128403	uncharacterized protein LOC111057435
MSTRG.29546	559.864	305.321	0.871947	0.000315864	0.00715579	DE-cadherin isoform X2
MSTRG.27370	319.714	175.141	0.871803	0.00488833	0.0492158	uncharacterized protein LOC111061350, partial
MSTRG.408	279.252	153.036	0.871658	0.00481856	0.048716	---NA---
MSTRG.16686	1015.41	555.447	0.871165	0.000503762	0.0099775	tigger transposable element-derived protein 1-like
MSTRG.22828	319.312	174.726	0.87092	0.00152419	0.0222208	uncharacterized protein LOC111057668
MSTRG.12056	336.219	184.227	0.870409	0.00206543	0.0274547	---NA---
MSTRG.9726	315.029	172.569	0.869561	0.00175606	0.0245737	RNA-directed DNA polymerase from mobile element jockey-like
MSTRG.11037	576.262	315.05	0.869507	0.000549229	0.0106308	tigger transposable element-derived protein 6-like
MSTRG.269	504.837	276.248	0.868019	0.000239074	0.00579827	---NA---
MSTRG.14801	357.716	196.001	0.866988	0.000996892	0.0165514	---NA---
MSTRG.11786	585.313	321.707	0.864128	7.2e-05	0.00230032	histone-lysine N-methyltransferase NSD3-like
MSTRG.4789	803.765	441.516	0.862166	6.54e-05	0.00212469	chitinase
MSTRG.13733	433.046	237.566	0.861988	0.00193036	0.0261624	---NA---
MSTRG.15695	323.039	177.379	0.860251	0.00480948	0.0486804	---NA---
MSTRG.23009	635.903	350.891	0.859176	0.00058143	0.01118	---NA---
MSTRG.24581	691.711	381.965	0.859071	9.18e-05	0.00274563	neural proliferation differentiation and control protein 1-like
MSTRG.23556	356.001	196.341	0.85778	0.00103974	0.0170793	histone-lysine N-methyltransferase NSD3-like
MSTRG.25773	1034.86	571.762	0.855642	3.03e-06	0.000188024	reverse transcriptase
MSTRG.10044	361.869	199.786	0.855199	0.0012011	0.0188907	mitochondrial pyruvate carrier 1
MSTRG.17077	693.391	384.162	0.853837	7.86e-05	0.002448	---NA---
MSTRG.17179	740.988	410.017	0.853541	2.33e-05	0.000965494	---NA---
MSTRG.10131	291.828	161.667	0.85253	0.00346554	0.0391173	---NA---
MSTRG.8137	534.853	296.875	0.850793	0.000209992	0.00524869	protein-glutamate O-methyltransferase-like
MSTRG.9095	632.449	351.27	0.849545	0.000271653	0.00642815	uncharacterized protein LOC112055892 isoform X1
MSTRG.18560	389.27	216.06	0.849524	0.00220358	0.0285481	uncharacterized protein LOC111054601
MSTRG.17383	305.198	169.766	0.847568	0.00449311	0.0465541	---NA---
MSTRG.8938	432.939	240.817	0.847465	0.000975268	0.0162828	Retrovirus-related Pol polyprotein from transposon 17.6
MSTRG.14048	334.184	186.194	0.846645	0.00257327	0.0318368	putative RNA-directed DNA polymerase from transposon BS-like Protein
MSTRG.2302	340.928	190.281	0.845694	0.00428621	0.0451772	craniofacial development protein 2-like
MSTRG.11741	869.381	483.496	0.843841	0.000261129	0.00621289	sodium- and chloride-dependent transporter XTRP3-like
MSTRG.24167	713.267	398.016	0.843386	0.000498084	0.00988118	endonuclease-reverse transcriptase
MSTRG.23423	547.323	305.958	0.84194	0.00466153	0.0476605	uncharacterized protein LOC111064440
MSTRG.5826	404.059	226.167	0.839751	0.00138768	0.0208516	---NA---
MSTRG.12598	311.835	174.424	0.83918	0.0027816	0.0335607	Peroxisomal biogenesis factor 3
MSTRG.17043	698.053	391.241	0.835993	4.56e-05	0.00162438	---NA---
MSTRG.15560	1148.02	643.682	0.834713	6.43e-06	0.000349245	uncharacterized protein LOC111194118 isoform X1
MSTRG.292	293.189	164.62	0.833024	0.0033957	0.0386269	uncharacterized protein LOC111060978
MSTRG.13922	271.372	152.281	0.832113	0.00427326	0.0451132	putative tick transposon
MSTRG.2052	269.396	151.372	0.832052	0.00455952	0.0470386	---NA---
MSTRG.16833	916.397	515.358	0.831998	0.000891089	0.0151687	death-associated inhibitor of apoptosis 1-like
MSTRG.25071	383.662	215.496	0.831687	0.0041353	0.0441177	alkylglycerol monooxygenase-like
MSTRG.21251	569.968	319.933	0.830555	0.000450618	0.00920367	---NA---
MSTRG.4405	824.848	464.067	0.829458	0.00256936	0.0318333	circadian clock-controlled protein-like
MSTRG.8247	940.32	530.157	0.828438	3.23e-05	0.00123556	uncharacterized protein LOC111046715, partial
MSTRG.5511	738.03	415.998	0.827142	3.56e-05	0.00132932	piggyBac transposase
MSTRG.4927	340.952	192.63	0.825342	0.00207473	0.0275227	PREDICTED: uncharacterized protein K02A2.6-like
MSTRG.8229	1444.42	815.301	0.825278	1.81e-06	0.000127022	CKLF-like MARVEL transmembrane domain-containing protein 8
MSTRG.8596	777.334	438.751	0.823307	7.47e-05	0.00235528	uncharacterized protein LOC111046974, partial
MSTRG.5955	669.007	377.923	0.822135	0.000252377	0.00604829	---NA---
MSTRG.17648	501.667	283.142	0.8213	0.00292243	0.0348121	---NA---
MSTRG.10460	279.536	158.11	0.821292	0.00408477	0.0437528	piggyBac transposable element-derived protein 4-like
MSTRG.16932	862.14	488.635	0.819288	3.12e-05	0.00119704	---NA---
MSTRG.2389	335.142	190.132	0.819256	0.00257482	0.031841	---NA---
MSTRG.2095	984.557	557.912	0.818648	8.43e-05	0.00256084	forkhead box protein O isoform X2
MSTRG.15072	328.15	186.273	0.815901	0.00355985	0.0398903	---NA---
MSTRG.825	324.151	183.812	0.815797	0.00439498	0.0458904	scavenger receptor class B member 1-like
MSTRG.20665	384.881	218.673	0.814927	0.00482385	0.048732	---NA---
MSTRG.1566	376.93	214.547	0.814699	0.00263859	0.0323705	---NA---
MSTRG.14947	1874.35	1066.27	0.813926	7.7e-07	6.13e-05	uncharacterized protein ZK1073.1 isoform X1
MSTRG.14809	387.176	220.603	0.812308	0.00146697	0.0216347	---NA---
MSTRG.10053	554.907	316.974	0.809605	0.000363663	0.00794735	BTB/POZ domain-containing protein 3-like isoform X2
MSTRG.4831	473.13	270.342	0.80814	0.000551825	0.0106732	ran-specific GTPase-activating protein-like
MSTRG.25294	953.631	544.66	0.807243	2.14e-05	0.000900079	transcription factor AP-4 isoform X4
MSTRG.20094	754.996	432.268	0.807033	0.000365553	0.00796154	probable salivary secreted peptide
MSTRG.2403	446.391	255.578	0.80681	0.00120817	0.0189682	---NA---
MSTRG.12619	672.308	385.072	0.804458	9.71e-05	0.00285465	probable salivary secreted peptide
MSTRG.4414	647.533	371.293	0.804257	0.00105031	0.0172207	piggyBac transposable element-derived protein 3-like
MSTRG.12808	588.247	336.739	0.803891	0.00151717	0.0221507	hormone receptor-like 38 protein
MSTRG.4411	448.521	256.905	0.803317	0.000769024	0.0137223	---NA---
MSTRG.16148	375.451	215.304	0.803278	0.00200407	0.0268702	diuretic hormone class 2
MSTRG.11458	758.132	434.734	0.80281	5.32e-05	0.00181462	---NA---
MSTRG.29263	316.52	181.614	0.802805	0.004931	0.0494909	---NA---
MSTRG.28747	700.928	401.919	0.801001	0.000114001	0.00324064	---NA---
MSTRG.2615	204.597	355.927	-0.800508	0.00241904	0.0304562	enzymatic polyprotein, putative
MSTRG.3199	297.803	518.086	-0.800652	0.000966852	0.0161754	glucosylceramidase isoform X2
MSTRG.25718	317.112	553.399	-0.80176	0.000410546	0.00862672	nuclear pore complex protein Nup155 isoform X1
MSTRG.15304	226.544	395.595	-0.801972	0.00311231	0.0362733	---NA---
MSTRG.14860	634.886	1106.73	-0.802495	9.68e-06	0.000477847	solute carrier family 26 member 6 isoform X2
MSTRG.20329	492.651	860.346	-0.803285	5.12e-05	0.00175845	nuclear pore complex protein Nup98-Nup96
MSTRG.19352	226.887	395.821	-0.803824	0.00211547	0.0278381	Homeodomain-interacting protein kinase 2-like Protein
MSTRG.16536	252.75	440.603	-0.804461	0.00436664	0.0457132	E3 ubiquitin-protein ligase HERC2
MSTRG.17971	158.372	276.663	-0.804634	0.0048592	0.0489949	phosphatidylinositol N-acetylglucosaminyltransferase subunit P
MSTRG.13991	446.734	782.135	-0.806605	0.000171575	0.00446638	Lon protease-like protein, mitochondrial
MSTRG.11015	668.995	1170.32	-0.806892	5.58e-06	0.000309069	tyrosine-protein kinase-like otk
MSTRG.20076	258.488	452.225	-0.807298	0.000758667	0.0135691	A disintegrin and metalloproteinase with thrombospondin motifs 20-like isoform X2
MSTRG.11900	4804.51	8416.75	-0.808961	2.06e-09	3.44e-07	trichoplein keratin filament-binding protein-like
MSTRG.20532	788.526	1380.82	-0.809535	0.000218069	0.00541379	chromodomain-helicase-DNA-binding protein 1
MSTRG.15113	1427.22	2506.22	-0.812763	1.12e-07	1.2e-05	tubulin polyglutamylase TTLL4-like isoform X4
MSTRG.21778	177.716	312.62	-0.812879	0.00371406	0.0409306	gastrula zinc finger protein XlCGF57.1-like
MSTRG.4183	198.93	349.188	-0.812882	0.00230851	0.0295206	DNA repair protein XRCC4-like
MSTRG.8682	376.907	661.021	-0.812931	0.000877367	0.014974	Myotubularin-related protein 10-B
MSTRG.8747	167.553	294.944	-0.813974	0.0043555	0.0456176	cyclin-T isoform X1
MSTRG.3315	1397.75	2458.16	-0.815065	7.5e-07	6.06e-05	myosin-VIIa isoform X1
MSTRG.16224	206.928	363.688	-0.816683	0.00446569	0.0463987	pyruvate dehydrogenase [acetyl-transferring]-phosphatase 1, mitochondrial isoform X1
MSTRG.12334	358.793	632.438	-0.818022	9.64e-05	0.00284588	PiggyBac transposable element-derived protein 4
MSTRG.7628	780.765	1378.47	-0.819416	4.45e-06	0.000255768	Xaa-Pro aminopeptidase 1
MSTRG.938	250.159	441.21	-0.819947	0.000707947	0.012909	putative oxidoreductase GLYR1 homolog
MSTRG.6464	276.495	487.657	-0.820044	0.000586522	0.0112508	WD repeat-containing protein 11-like
MSTRG.823	538.627	951.913	-0.820673	2.33e-05	0.000965494	DNA replication licensing factor Mcm6
MSTRG.24125	386.75	684.331	-0.822207	8.16e-05	0.00250767	midasin isoform X2
MSTRG.22671	364.354	645.418	-0.822811	0.000327079	0.00733025	proteasome subunit alpha type-1
MSTRG.11029	864.53	1528.79	-0.82313	1.17e-06	8.78e-05	KAT8 regulatory NSL complex subunit 2
MSTRG.1995	553.949	979.326	-0.823534	3.64e-05	0.00135262	tumor protein p63-regulated gene 1-like protein isoform X1
MSTRG.6541	392.346	695.423	-0.82364	0.000981341	0.0163449	trypsin-like serine protein
MSTRG.22177	255.14	450.825	-0.824188	0.00203343	0.027153	CREB-binding protein-like
MSTRG.26551	477.424	845.473	-0.824417	1.93e-05	0.000826292	speckle targeted PIP5K1A-regulated poly(A) polymerase-like
MSTRG.5491	200.988	356.374	-0.824658	0.0045324	0.0468324	Serine/threonine-protein kinase Nek7
MSTRG.2643	581.066	1030.25	-0.825113	9.72e-05	0.00285557	---NA---
MSTRG.3720	341.567	604.735	-0.825196	0.000174657	0.00453762	---NA---
MSTRG.10418	307.623	544.508	-0.825686	0.000541485	0.0104964	UDP-glucuronosyltransferase 1-7C-like
MSTRG.23882	389.838	692.836	-0.826681	0.00445026	0.0462932	fibrillin-2-like isoform X2
MSTRG.14842	398.581	706.027	-0.826855	0.000214912	0.00535566	transmembrane protein 94 isoform X3
MSTRG.10916	1220.34	2163.47	-0.826857	5.88e-07	4.89e-05	proton-coupled amino acid transporter-like protein pathetic isoform X1
MSTRG.23691	1394.09	2472.38	-0.827432	7.73e-06	0.000405197	protein 5NUC-like
MSTRG.13513	242.197	429.097	-0.827705	0.00176072	0.0246257	tumor protein p53-inducible nuclear protein 2
MSTRG.20552	833.84	1480.11	-0.829345	0.000161923	0.00426159	putative helicase mov-10-B.1
MSTRG.14863	14779	26298.5	-0.831325	1.2e-06	8.96e-05	putative uncharacterized protein DDB_G0286901 isoform X4
MSTRG.24889	213.317	379.925	-0.831964	0.0011564	0.0183418	histidine ammonia-lyase-like
MSTRG.10362	158.574	282.717	-0.832639	0.00434336	0.0456121	pseudouridylate synthase 7 homolog
MSTRG.19427	351.103	625.322	-0.833812	0.000146006	0.00395767	synaptotagmin-like protein 4
MSTRG.20114	1211.98	2160.41	-0.834946	2.5e-06	0.000163237	uncharacterized protein LOC111055716
MSTRG.19672	2057.99	3671.1	-0.835351	3.44e-08	4.32e-06	uncharacterized protein LOC111055398
MSTRG.1414	143.903	256.792	-0.835568	0.00490761	0.0493694	b(0,+)-type amino acid transporter 1
MSTRG.5004	701.354	1250.74	-0.836417	0.000223596	0.00551972	dentin sialophosphoprotein-like
MSTRG.10930	644.647	1149.89	-0.836594	0.000120826	0.003387	protein cortex-like
MSTRG.8956	415.252	742.395	-0.839489	0.000570013	0.0109926	neurexin-3 isoform X1
MSTRG.27012	191.18	341.808	-0.839663	0.00176516	0.0246484	disheveled-associated activator of morphogenesis 1
MSTRG.9170	180.698	324.054	-0.839837	0.00489801	0.0492916	uncharacterized protein LOC111054561
MSTRG.8872	350.511	626.494	-0.839838	0.00112664	0.0179822	sodium-independent sulfate anion transporter-like isoform X2
MSTRG.5200	283.866	508.556	-0.842754	0.00116504	0.0184343	dentin sialophosphoprotein-like
MSTRG.11374	203.177	364.973	-0.844912	0.000977116	0.0162866	2-oxoglutarate dehydrogenase, mitochondrial isoform X5
MSTRG.5422	246.101	442.605	-0.848489	0.00259658	0.0319896	uncharacterized protein LOC111044464
MSTRG.11673	1009.01	1820.47	-0.84992	0.000665962	0.0123782	tyrosine 3-monooxygenase
MSTRG.4012	547.678	987.343	-0.849945	4.15e-06	0.00024401	probable phosphorylase b kinase regulatory subunit alpha isoform X2
MSTRG.6283	236.317	425.276	-0.850837	0.00184742	0.0254587	tetraspanin-11
MSTRG.5608	348.405	628.612	-0.851926	0.00013023	0.00359687	sodium-independent sulfate anion transporter
MSTRG.25676	184.259	332.086	-0.853131	0.00495267	0.0496287	P protein
MSTRG.594	257.979	466.718	-0.855381	0.000341775	0.00758197	nucleoporin GLE1
MSTRG.27225	184.661	333.898	-0.856062	0.00154034	0.0223968	uncharacterized protein LOC111054607 isoform X1
MSTRG.17741	1346.4	2438.32	-0.856726	2.22e-07	2.1e-05	splicing factor 3B subunit 3
MSTRG.15897	933.695	1689.96	-0.857214	7.93e-05	0.00246146	---NA---
MSTRG.2363	213.754	387.757	-0.859921	0.00173184	0.0243645	uncharacterized protein LOC111059004 isoform X1
MSTRG.3137	257.814	468.199	-0.863121	0.000596582	0.0113962	metallo-beta-lactamase domain-containing protein 1 isoform X2
MSTRG.25709	262.57	477.505	-0.863301	0.000441031	0.00907135	electron transfer flavoprotein-ubiquinone oxidoreductase, mitochondrial
MSTRG.10368	367.619	668.556	-0.86385	9.47e-05	0.00282154	reverse ribonuclease integrase
MSTRG.11671	469.592	858.002	-0.869197	7.54e-06	0.000397931	protein Dok-7-like
MSTRG.18504	363.999	664.547	-0.869458	0.000244725	0.00591346	uncharacterized protein LOC111054561
MSTRG.5872	261.268	477.701	-0.869797	0.000599173	0.0114242	flocculation protein FLO11-like isoform X4
MSTRG.8886	483.447	883.709	-0.871519	1.29e-05	0.000603752	protein O-mannosyl-transferase 2
MSTRG.15995	1873.51	3429.99	-0.873288	1.59e-05	0.000712111	uncharacterized protein LOC111052671
MSTRG.10398	784.255	1437.29	-0.873717	2.85e-07	2.58e-05	probable ATP-dependent RNA helicase DDX20
MSTRG.9163	256.761	469.939	-0.873817	0.000338376	0.00752563	zinc finger protein 431-like
MSTRG.3614	350.937	644.631	-0.879591	0.000196199	0.0049839	---NA---
MSTRG.11468	761.432	1402.13	-0.880817	2.17e-07	2.06e-05	26S proteasome non-ATPase regulatory subunit 2
MSTRG.29394	158.562	292.523	-0.882395	0.00181148	0.0251482	TATA element modulatory factor-like
MSTRG.17108	496.047	916.364	-0.885449	7.15e-06	0.000382424	tRNA (uracil-5-)-methyltransferase homolog A-like
MSTRG.25401	248.443	460.817	-0.889322	0.000986262	0.0164164	methionine aminopeptidase 2
MSTRG.5939	188.329	348.738	-0.891245	0.00134501	0.0204621	diacylglycerol kinase epsilon
MSTRG.23738	443.339	821.744	-0.892253	4.15e-05	0.0015096	putative helicase MOV-10
MSTRG.30364	366.14	681.333	-0.893885	0.00015794	0.0041702	serine/threonine-protein phosphatase 2A 65 kDa regulatory subunit A alpha isoform isoform X2
MSTRG.10290	4959.36	9216.02	-0.894234	5.47e-10	1.08e-07	cytochrome P450 CYP6AY1
MSTRG.9572	736.753	1370.22	-0.896085	4.08e-07	3.54e-05	E3 SUMO-protein ligase RanBP2
MSTRG.26028	304.843	567.937	-0.896192	9.48e-05	0.00282154	serine/threonine-protein kinase PAK 3
MSTRG.1349	407.265	758.183	-0.89649	6.86e-06	0.000368592	cysteine-rich motor neuron 1 protein-like isoform X1
MSTRG.5871	172.31	321.745	-0.89957	0.00108814	0.0176318	---NA---
MSTRG.18639	718.095	1340.46	-0.899807	3.13e-07	2.79e-05	regulator of nonsense transcripts 1
MSTRG.19056	644.387	1201.55	-0.899869	8.39e-06	0.000430356	Cystathionine gamma-lyase
MSTRG.2950	737.747	1376.2	-0.900188	1.85e-07	1.82e-05	LIM and senescent cell antigen-like-containing domain protein 1 isoform X1
MSTRG.21465	5686.77	10616.8	-0.900773	1.27e-11	3.71e-09	---NA---
MSTRG.15062	203.863	382.424	-0.907784	0.000369265	0.0080158	adenosine deaminase-like isoform X1
MSTRG.4481	503.276	945.619	-0.90847	9.26e-06	0.000464768	lipid storage droplets surface-binding protein 1-like
MSTRG.23298	379.462	713.595	-0.911456	7.59e-06	0.000399319	serine/threonine-protein phosphatase 2A 65 kDa regulatory subunit A alpha isoform isoform X2
MSTRG.5989	711.41	1338.16	-0.912042	1.41e-07	1.44e-05	ubiquitin-like modifier-activating enzyme 5
MSTRG.27829	145.902	274.091	-0.913245	0.00372192	0.0409723	constitutive coactivator of PPAR-gamma-like protein 1 homolog isoform X1
MSTRG.24261	309.741	584.662	-0.913482	0.000758892	0.0135691	Fibrillin-2-like Protein
MSTRG.14273	1103.57	2080.23	-0.914477	4.26e-07	3.65e-05	serine/threonine-protein kinase fray2-like
MSTRG.3765	145.453	274.128	-0.915915	0.00179582	0.0249657	ribonucleotide reductase small subunit
MSTRG.25612	379.959	717.732	-0.920554	0.00165159	0.0234744	tRNA (adenine(37)-N6)-methyltransferase-like
MSTRG.25939	205.011	387.575	-0.921406	0.000658345	0.0122726	Small G protein signaling modulator 3-like protein
MSTRG.1429	123.376	233.889	-0.921929	0.00316256	0.0367325	PREDICTED: uncharacterized protein LOC109032085
MSTRG.29603	2840.77	5386.67	-0.92274	3.96e-08	4.91e-06	---NA---
MSTRG.7214	424.338	805.838	-0.924939	2.53e-06	0.000164028	Nuclear pore complex protein Nup205
MSTRG.16364	450.863	856.828	-0.925937	1.74e-06	0.00012361	serine/arginine repetitive matrix protein 2-like isoform X1
MSTRG.22035	947.821	1801.8	-0.926238	1.29e-07	1.33e-05	zinc/cadmium resistance protein isoform X1
MSTRG.29763	3776.89	7201.89	-0.931321	1.56e-10	3.55e-08	---NA---
MSTRG.5024	554.564	1057.71	-0.93155	2.58e-07	2.38e-05	transmembrane protein 94 isoform X1
MSTRG.19966	220.486	420.919	-0.933591	0.000149792	0.00402295	glycosylphosphatidylinositol anchor attachment 1 protein
gene18795	135.266	259.702	-0.938865	0.00268544	0.0328226	histone acetylase complex subunit
MSTRG.25088	168.05	321.788	-0.939245	0.00122402	0.0191255	protein peste-like
MSTRG.9806	167.045	321.402	-0.941289	0.00106924	0.0174656	dynein heavy chain 12, axonemal
MSTRG.19400	307.635	592.345	-0.944323	7.44e-05	0.00235287	uncharacterized protein LOC111055212 isoform X2
MSTRG.22976	417.582	802.515	-0.944809	6.05e-05	0.00201044	PREDICTED: uncharacterized protein LOC105345521 isoform X3
MSTRG.28941	1508.32	2907.67	-0.947032	7.75e-08	8.8e-06	uncharacterized protein LOC111062909
MSTRG.13039	116.502	224.957	-0.94734	0.00337536	0.0384797	uncharacterized protein LOC111051593 isoform X2
MSTRG.26214	157.97	304.829	-0.947503	0.00189784	0.0258764	very-long-chain (3R)-3-hydroxyacyl-CoA dehydratase
MSTRG.22397	189.074	364.896	-0.948213	0.00026332	0.00625349	Y+L amino acid transporter 2
MSTRG.28537	300.453	580.433	-0.951788	3.31e-05	0.00125807	cGMP-dependent 3',5'-cyclic phosphodiesterase-like
MSTRG.3458	206.253	400.207	-0.953252	0.000680644	0.0125634	casein kinase I isoform gamma-3 isoform X5
MSTRG.26265	344.087	665.677	-0.953582	1.22e-05	0.000576749	protein VAC14 homolog
MSTRG.25871	173.256	335.223	-0.953946	0.000481729	0.0096522	polycomb group protein Psc-like
MSTRG.19258	199.332	386.019	-0.954667	0.000201624	0.00510691	enzymatic polyprotein, putative
MSTRG.24697	556.8	1084.43	-0.960866	1.89e-07	1.85e-05	hsp70-Hsp90 organizing protein 3-like
MSTRG.7879	895.8	1746.62	-0.964472	4.01e-05	0.00146504	unkown protein
MSTRG.17953	270.13	527.172	-0.965084	2.09e-05	0.000883644	protein eiger
MSTRG.187	330.647	646.033	-0.966403	2.56e-05	0.00102773	ubiquitin carboxyl-terminal hydrolase 48-like
MSTRG.15733	268.415	523.47	-0.967304	0.00184875	0.0254636	reverse transcriptase
MSTRG.13460	1236.31	2419.56	-0.968765	2.62e-06	0.000167054	uncharacterized protein LOC111050699 isoform X3
MSTRG.261	229.644	451.615	-0.974378	6.26e-05	0.00206726	uncharacterized protein LOC111058759 isoform X1
MSTRG.13707	142.471	280.788	-0.975372	0.0020761	0.027527	predicted protein
MSTRG.23306	570.796	1124.44	-0.977963	4.44e-08	5.35e-06	puromycin-sensitive aminopeptidase-like isoform X1
MSTRG.2799	135.728	267.844	-0.979328	0.0011122	0.0178564	hypothetical protein B7P43_G00791
MSTRG.29933	182.697	359.713	-0.980067	0.000460338	0.00934408	glutamate--cysteine ligase catalytic subunit
MSTRG.10178	111.864	221.133	-0.980496	0.00302327	0.0356575	---NA---
MSTRG.16648	119.318	235.14	-0.980712	0.00199514	0.026778	transcription factor SPT20 homolog
MSTRG.12677	186.696	367.438	-0.981071	0.00287242	0.0344507	nicalin
MSTRG.6863	106.445	210.498	-0.985393	0.00278749	0.0336162	---NA---
MSTRG.13676	699.342	1385.84	-0.98565	1.89e-07	1.85e-05	alpha-actinin, sarcomeric isoform X2
MSTRG.10033	716.403	1418.22	-0.986875	7.8e-05	0.00243651	G2/mitotic-specific cyclin-B3
MSTRG.24785	260.641	518.766	-0.994223	3.78e-05	0.00139011	putative oxidoreductase GLYR1 homolog
MSTRG.19091	160.407	319.361	-0.995366	0.000434325	0.00895445	protein hunchback
MSTRG.25178	2556.01	5098.81	-0.996288	3.35e-13	1.24e-10	---NA---
MSTRG.7898	280.968	559.46	-0.996594	0.00109973	0.0177866	---NA---
MSTRG.26257	227.656	453.327	-0.996996	0.000309726	0.00704962	bumetanide-sensitive sodium-(potassium)-chloride cotransporter isoform X2
MSTRG.2918	150.173	300.131	-0.997009	0.000586826	0.0112508	tetratricopeptide repeat protein 27
MSTRG.16052	320.389	642.884	-1.00412	2.53e-06	0.000164028	uncharacterized protein LOC111052723, partial
MSTRG.28742	232.187	466.338	-1.00596	5.11e-05	0.00175821	tigger transposable element-derived protein 6-like protein
MSTRG.13170	131.835	264.401	-1.00637	0.0009641	0.0161396	putative uncharacterized protein DDB_G0282133
MSTRG.3410	291.154	585.577	-1.00672	1.1e-05	0.000531083	RNA-binding protein Musashi homolog Rbp6 isoform X1
MSTRG.15623	268.107	539.049	-1.00746	7.26e-05	0.00231077	CAS1 domain-containing protein 1
MSTRG.28961	148.659	298.281	-1.00839	0.0011155	0.0178766	P protein
MSTRG.24223	340.1	686.074	-1.01018	4.47e-05	0.0015979	up-regulated during skeletal muscle growth protein 5
MSTRG.10995	316.97	638.11	-1.01134	0.00125091	0.0194652	uncharacterized protein LOC111048857
MSTRG.18096	169.908	342.867	-1.0124	0.000156526	0.00415704	spermatogenesis-associated protein 5
MSTRG.22224	136.201	274.432	-1.01359	0.000903003	0.015312	zinc finger protein 530
MSTRG.29375	130.995	264.25	-1.01475	0.000959881	0.0160927	neurogenic protein big brain
MSTRG.24962	192.411	389.381	-1.01544	0.000448043	0.00917965	ras-related protein Rab-13
MSTRG.12918	138.2	279.956	-1.01963	0.00060108	0.0114488	two pore potassium channel protein sup-9
MSTRG.26169	1298.82	2632.57	-1.02027	1.1e-05	0.000530347	transcription factor AP-1-like
MSTRG.27213	377.889	767.153	-1.02045	6.73e-07	5.49e-05	nipped-B-like protein
MSTRG.20123	96.8266	196.303	-1.02059	0.00258102	0.0318726	zinc finger protein 155-like isoform X1
MSTRG.14825	172.31	350.818	-1.02506	0.000158133	0.0041702	nicastrin isoform X1
MSTRG.25701	334.906	682.022	-1.02667	1.99e-06	0.000132917	Nucleolar protein 6
MSTRG.29276	195.026	398.13	-1.02906	5.66e-05	0.00191463	E3 ubiquitin-protein ligase RAD18-like
MSTRG.13346	320.211	654.017	-1.02977	2.59e-06	0.000165882	homocysteine S-methyltransferase 2-like
MSTRG.26526	1246.18	2548.62	-1.03265	2.18e-10	4.85e-08	glycerol-3-phosphate dehydrogenase, mitochondrial isoform X1
MSTRG.14957	157.189	322.273	-1.03766	0.000817608	0.0142978	NECAP-like protein CG9132
MSTRG.27128	109.285	224.463	-1.03869	0.00152877	0.0222711	semaphorin-1A isoform X1
MSTRG.6068	116.667	239.794	-1.03897	0.000848551	0.0146439	uncharacterized protein LOC111054948
MSTRG.27912	123.648	255.239	-1.0417	0.00298861	0.0352962	heparan-alpha-glucosaminide N-acetyltransferase-like
MSTRG.1195	179.893	370.427	-1.04426	0.000126971	0.00353286	---NA---
MSTRG.945	99.5477	206.179	-1.0457	0.00395574	0.042635	cytochrome P450 CYP6AY1
MSTRG.13240	97.5365	200.848	-1.04663	0.00426333	0.0450263	laccase 1
MSTRG.25415	99.2993	204.974	-1.04718	0.00287112	0.0344507	sodium- and chloride-dependent transporter XTRP3-like
MSTRG.23680	114.81	237.037	-1.04952	0.0031075	0.0362733	monocarboxylate transporter 10 isoform X1
MSTRG.24512	143.737	298.466	-1.05602	0.000296858	0.00685776	Acidic repeat-containing protein
MSTRG.29413	185.288	385.903	-1.05847	5.41e-05	0.00183993	putative inorganic phosphate cotransporter
MSTRG.8650	177.397	371.023	-1.06288	0.000242627	0.00586818	tetratricopeptide repeat protein 31-like
MSTRG.30082	115.106	240.587	-1.06395	0.00139891	0.020901	gastrula zinc finger protein XlCGF57.1-like isoform X1
gene12576	112.101	235.103	-1.06942	0.000752569	0.013502	zinc finger protein OZF-like
MSTRG.18419	89.6214	188.464	-1.06953	0.00329883	0.0378537	probable RNA polymerase II nuclear localization protein SLC7A6OS
MSTRG.24796	234.944	492.192	-1.06953	0.000637987	0.0120038	organic cation transporter protein-like
MSTRG.29307	147.523	311.564	-1.07968	0.000125902	0.00351056	probable ribonuclease ZC3H12C
MSTRG.17622	270.887	572.295	-1.08022	2.87e-06	0.000179516	pollen-specific leucine-rich repeat extensin-like protein 2
MSTRG.2083	172.605	365.658	-1.0813	0.000375817	0.00811777	---NA---
MSTRG.24144	162.857	343.776	-1.08187	0.00295152	0.0349998	major facilitator superfamily domain-containing protein 12-like
MSTRG.880	394.405	836.249	-1.08707	9.51e-05	0.00282154	Peroxisomal biogenesis factor 3
MSTRG.15456	76.1575	161.667	-1.08715	0.00405746	0.0434993	N-glycosylase/DNA lyase
MSTRG.13246	92.591	198.005	-1.09465	0.00144769	0.0213864	exocyst complex component 1
MSTRG.13040	221.693	473.303	-1.09478	1.66e-05	0.000737082	synaptojanin-1-like isoform X1
MSTRG.26719	105.783	225.449	-1.09496	0.00147462	0.0217232	serine/threonine-protein kinase PAK mbt
MSTRG.16099	110.799	237.03	-1.0969	0.000606189	0.0115128	piggyBac transposable element-derived protein 4-like
MSTRG.6291	116.23	249.106	-1.09792	0.000449972	0.00920367	insulin-like peptide receptor isoform X1
MSTRG.12504	113.84	244.257	-1.0996	0.00105765	0.0173194	---NA---
MSTRG.14371	158.574	340.218	-1.10135	4.73e-05	0.00166933	uncharacterized protein LOC111054561
gene2628	113.272	244.489	-1.10558	0.00272943	0.0331457	collagen alpha-1(I) chain-like
MSTRG.27819	93.0288	199.976	-1.10687	0.00143902	0.0212839	serine/threonine-protein kinase Nek7-like
MSTRG.22552	72.5962	156.597	-1.10818	0.00430332	0.0453211	histone-lysine N-methyltransferase PRDM9-like
MSTRG.5631	156.349	337.871	-1.1144	0.000150862	0.00404342	39S ribosomal protein L10, mitochondrial
MSTRG.25988	266.309	576.15	-1.11457	1.82e-06	0.000127022	heat shock protein 60
MSTRG.29929	127.706	277.756	-1.1172	0.00065753	0.0122718	lipopolysaccharide-induced tumor necrosis factor-alpha factor homolog
MSTRG.25922	95.9747	209.058	-1.12147	0.000832625	0.014445	hypothetical protein B7P43_G05336
MSTRG.28024	239.298	521.306	-1.12236	3.62e-06	0.000217031	NADH-ubiquinone oxidoreductase 75 kDa subunit, mitochondrial
MSTRG.14642	79.9316	174.841	-1.12816	0.00190251	0.0259053	regulator of microtubule dynamics protein 1-like isoform X2
MSTRG.4999	172.333	376.143	-1.1298	0.000119775	0.00336833	coiled-coil domain-containing protein 93-like
MSTRG.27784	2336.65	5134.51	-1.13574	3.48e-16	2.12e-13	---NA---
MSTRG.18056	299.933	659.996	-1.13964	4.82e-07	4.08e-05	mitochondrial sodium/hydrogen exchanger 9B2-like
MSTRG.16633	157.225	347.939	-1.14742	3.68e-05	0.00136326	gastrula zinc finger protein XlCGF57.1-like isoform X1
MSTRG.3131	79.7186	177.26	-1.14866	0.00252661	0.0315118	---NA---
MSTRG.18666	179.503	399.372	-1.14905	0.00372944	0.0410379	---NA---
MSTRG.27843	100.482	222.57	-1.15064	0.0032148	0.0371654	reverse transcriptase
gene16901	82.9486	184.078	-1.15442	0.00202814	0.0271259	zinc finger protein Xfin-like
MSTRG.3156	391.625	877.355	-1.16263	4.65e-05	0.0016467	zinc finger protein 706-like
MSTRG.28545	85.0308	191.119	-1.16717	0.00188204	0.0257431	uncharacterized protein LOC111048062
MSTRG.17806	98.27	220.98	-1.16736	0.000504079	0.0099775	uncharacterized protein LOC111054010
MSTRG.28414	165.897	373.648	-1.17564	0.000194547	0.00494672	coatomer subunit delta
MSTRG.16870	199.746	453.92	-1.18008	0.001605	0.0231377	prisilkin-39-like
MSTRG.10566	92.6264	210.462	-1.18242	0.00164633	0.0234123	---NA---
MSTRG.24722	68.479	156.178	-1.19072	0.0021405	0.0280271	dual oxidase maturation factor 1
MSTRG.4780	195.629	448.585	-1.19546	3.22e-06	0.000197561	polyadenylate-binding protein-interacting protein 1
MSTRG.12184	610.68	1407.56	-1.20507	4.55e-07	3.87e-05	60S ribosomal protein L21
MSTRG.25127	261.34	601.932	-1.20684	1.15e-05	0.000550736	gamma-aminobutyric acid type B receptor subunit 1-like isoform X3
MSTRG.29887	118.703	273.483	-1.20857	0.00207841	0.0275437	RNA-dependent RNA polymerase
MSTRG.11520	118.277	272.466	-1.20968	0.0019538	0.0263578	glycine-rich protein 23-like isoform X1
MSTRG.22149	253.543	585.99	-1.21111	3.4e-05	0.00128764	putative RNA-directed DNA polymerase from transposon BS-like Protein
MSTRG.26695	146.719	338.666	-1.21112	0.000599349	0.0114242	fizzy-related protein homolog
MSTRG.27783	1069.14	2476.8	-1.21247	1.02e-14	4.98e-12	---NA---
MSTRG.20500	235.181	545.416	-1.21301	1.36e-07	1.39e-05	tigger transposable element-derived protein 6-like
MSTRG.24174	94.3302	218.524	-1.21339	0.00028357	0.00663837	gastrula zinc finger protein XlCGF57.1-like
MSTRG.25427	470.811	1093.5	-1.21455	1.47e-08	2.05e-06	uncharacterized protein LOC111059620
MSTRG.28038	799.99	1862.94	-1.21895	1.03e-13	4.22e-11	uncharacterized protein LOC111062066
MSTRG.25234	118.631	277.801	-1.22361	0.00280621	0.0337954	---NA---
MSTRG.28322	82.1677	191.538	-1.22511	0.00162875	0.0232389	thyroid adenoma-associated protein homolog
MSTRG.12952	76.5479	179.043	-1.22587	0.000752051	0.013502	eukaryotic translation initiation factor 2 subunit 2 isoform X2
MSTRG.29720	102.233	239.418	-1.23076	0.000181494	0.00467578	golgin IMH1-like
MSTRG.18948	74.158	174.956	-1.24274	0.0011802	0.018663	bone morphogenetic protein receptor type-1A
MSTRG.27345	96.8147	229.691	-1.24765	0.000176199	0.00457316	Supervillin, putative
MSTRG.14313	547.217	1298.94	-1.24836	4.83e-11	1.23e-08	protein ABHD1-like
MSTRG.8133	178.864	426.711	-1.25602	9.71e-07	7.46e-05	---NA---
MSTRG.15568	225.858	541.551	-1.26424	1.71e-05	0.000752597	intraflagellar transport protein 172 homolog
gene18412	60.6467	146.411	-1.26864	0.00203191	0.0271466	ATP-dependent RNA helicase cyt-19, mitochondrial
MSTRG.11470	151.439	366.374	-1.27775	1.17e-05	0.000555624	zinc finger protein 664-like
MSTRG.14355	621.73	1507.84	-1.27809	4.95e-08	5.85e-06	---NA---
MSTRG.24002	98.554	238.207	-1.27913	0.00133858	0.0204177	ATP-dependent DNA helicase PIF1-like
MSTRG.9691	112.893	275.488	-1.2833	6.28e-05	0.00206858	isovaleryl-CoA dehydrogenase, mitochondrial
MSTRG.16644	97.986	238.923	-1.28447	6.55e-05	0.00212792	mucin-5AC-like
gene12018	54.4472	132.107	-1.28453	0.00366773	0.0407284	nipped-B-like protein
MSTRG.13944	162.064	395.058	-1.28469	2.24e-05	0.00093133	gastrula zinc finger protein XlCGF8.2DB-like
MSTRG.13102	339.958	828.019	-1.28515	6.24e-10	1.21e-07	uncharacterized protein LOC111050449 isoform X1
MSTRG.26765	90.2366	220.299	-1.28515	0.000146472	0.00396623	Vacuolar protein sorting-associated protein 33A
MSTRG.19798	79.1034	193.125	-1.28766	0.000322287	0.00724759	uncharacterized protein LOC111055490
MSTRG.29838	122.784	303.012	-1.3022	3.33e-05	0.00126512	protein RUFY3 isoform X1
MSTRG.10973	455.466	1124.48	-1.30296	4.49e-12	1.47e-09	Urea amidolyase
MSTRG.2836	115.697	288.889	-1.31985	8.38e-06	0.000430356	high-affinity choline transporter 1-like
MSTRG.24027	63.1077	157.387	-1.32017	0.00377944	0.0413543	putative RNA-directed DNA polymerase from transposon X-element
MSTRG.16643	376.871	943.353	-1.32262	2.95e-11	8.07e-09	phospholipase A-2-activating protein
MSTRG.13234	84.7706	214.852	-1.34114	9.98e-05	0.00291293	homeobox protein Nkx-2.5-like
MSTRG.15725	5709.13	14484	-1.34312	1.51e-25	1.99e-22	uncharacterized protein LOC111255160, partial
MSTRG.28039	3031.35	7696.88	-1.34391	2.42e-18	1.82e-15	---NA---
MSTRG.21366	682.046	1729.6	-1.34415	1.24e-07	1.29e-05	uncharacterized protein LOC111056588
MSTRG.27343	78.6538	200.996	-1.34832	0.000511921	0.0100645	---NA---
MSTRG.24142	277.56	705.497	-1.34905	2.4e-06	0.000156854	alpha/beta hydrolase domain-containing protein 17B
MSTRG.10580	105.085	268.035	-1.34945	3.78e-05	0.00139011	uncharacterized protein LOC111048544
MSTRG.27388	211.956	539.945	-1.35112	5.4e-05	0.00183936	ran-binding protein 9-like
MSTRG.27251	87.551	222.461	-1.35171	0.00101041	0.0166816	nicalin
MSTRG.9822	56.8134	145.959	-1.35556	0.00186503	0.025594	zinc finger protein 717-like isoform X2
MSTRG.19127	259.009	664.116	-1.35818	1.4e-09	2.4e-07	histone deacetylase 6-like
MSTRG.20024	172.629	442.008	-1.36074	8.11e-06	0.000420416	myosin-IIIb-like isoform X2
MSTRG.27775	89.6214	231.203	-1.37261	0.000453969	0.00925577	reverse transcriptase
gene7157	69.6148	181.996	-1.38401	0.000302489	0.00694508	PI-PLC X domain-containing protein 1-like
MSTRG.20270	43.1721	112.385	-1.3861	0.00347027	0.0391538	---NA---
MSTRG.10474	53.2759	139.75	-1.3943	0.0016104	0.0231387	dynein beta chain, ciliary-like
MSTRG.14655	38.1083	100.045	-1.39489	0.00382525	0.0416386	tubulin glycylase 3A-like isoform X1
MSTRG.13103	47.3011	124.499	-1.39913	0.00240235	0.0303511	---NA---
MSTRG.15160	118.631	313.724	-1.40131	7.82e-06	0.000408922	probable beta-hexosaminidase fdl
MSTRG.30324	51.0043	134.264	-1.40394	0.00303302	0.0356952	---NA---
MSTRG.30111	1210.51	3211.29	-1.40677	5.85e-16	3.49e-13	---NA---
MSTRG.18916	51.9745	137.14	-1.40691	0.00276654	0.033425	---NA---
MSTRG.19224	129.22	343.176	-1.40924	8.34e-06	0.000429357	serine/threonine-protein kinase mig-15-like
MSTRG.21059	46.118	122.531	-1.41089	0.00241993	0.0304562	aminoacylase-1-like isoform X4
MSTRG.19580	138.65	371.294	-1.42042	1.53e-07	1.55e-05	intraflagellar transport protein 172 homolog
gene14950	63.4389	169.846	-1.42604	0.00037203	0.00805585	major facilitator superfamily domain-containing protein 6-A-like
MSTRG.26631	87.409	234.609	-1.42992	0.000294397	0.0068148	endoplasmic reticulum metallopeptidase 1-like
MSTRG.9154	44.6273	119.616	-1.43002	0.00367509	0.0407284	protein Mo25
MSTRG.16930	54.0804	147.245	-1.44398	0.000371778	0.00805585	39S ribosomal protein L44, mitochondrial
MSTRG.21757	47.8098	132.558	-1.46248	0.00465333	0.0476	bifunctional heparan sulfate N-deacetylase/N-sulfotransferase-like
gene3886	61.0845	168.365	-1.46388	0.000303998	0.00696147	radial spoke head protein 3 homolog isoform X2
MSTRG.29695	54.9205	151.563	-1.46882	0.000434821	0.00895766	DNA replication licensing factor MCM2
MSTRG.24795	63.2023	174.272	-1.47003	0.00213218	0.027946	---NA---
MSTRG.10400	96.9685	269.211	-1.47069	9.55e-05	0.00283196	---NA---
MSTRG.13588	204.857	567.051	-1.47133	2.59e-05	0.00103546	caprin homolog isoform X2
MSTRG.29441	39.3387	110.453	-1.48594	0.00151653	0.0221507	---NA---
MSTRG.26622	119.566	335.07	-1.48625	1.57e-07	1.58e-05	NADH dehydrogenase subunit 4 (mitochondrion)
MSTRG.6461	132.202	373.864	-1.49662	2.71e-07	2.49e-05	isoleucine--tRNA ligase, cytoplasmic
MSTRG.29696	41.3027	116.245	-1.4979	0.00133361	0.0203654	succinate--CoA ligase [ADP-forming] subunit beta, mitochondrial
MSTRG.194	31.7431	89.9753	-1.50357	0.00309995	0.036227	---NA---
MSTRG.24623	102.529	293.88	-1.51265	0.000481328	0.0096522	vegetative cell wall protein gp1-like
MSTRG.22292	136.071	389.232	-1.51742	2.83e-07	2.57e-05	uncharacterized protein LOC111057282
MSTRG.881	142.673	407.75	-1.51959	8.95e-07	6.91e-05	tRNA selenocysteine 1-associated protein 1
MSTRG.6582	1111.56	3199.85	-1.52458	3.2e-20	2.8e-17	uncharacterized family 31 glucosidase KIAA1161-like
MSTRG.10066	70.1117	203.227	-1.53147	3.82e-05	0.00139996	---NA---
MSTRG.6267	56.281	163.372	-1.53557	9.51e-05	0.00282154	---NA---
MSTRG.26027	38.6525	112.424	-1.54241	0.00194445	0.0262821	---NA---
MSTRG.3357	107.794	313.23	-1.54355	1.97e-06	0.000132426	bunched, isoform B
MSTRG.10433	92.4845	269.096	-1.54496	3.93e-06	0.000232989	Bone morphogenetic protein 3
MSTRG.28513	44.8403	130.176	-1.54557	0.00124674	0.0194343	reverse transcriptase
MSTRG.27776	56.1509	164.052	-1.54595	6.76e-05	0.00217701	reverse transcriptase
MSTRG.2441	81.5052	238.092	-1.55155	1.58e-05	0.000709449	Lysine-specific histone demethylase 1A
MSTRG.8299	44.8521	131.423	-1.55829	0.0018872	0.0257905	---NA---
MSTRG.26583	72.762	213.493	-1.56088	0.00188135	0.0257431	coiled-coil domain-containing protein 77 isoform X2
MSTRG.8581	32.24	94.708	-1.56131	0.00279505	0.0336765	lysosomal-trafficking regulator isoform X1
MSTRG.2315	158.018	466.269	-1.56156	7.51e-10	1.4e-07	sodium-coupled monocarboxylate transporter 1-like isoform X2
MSTRG.7383	48.1056	142.369	-1.56539	0.00365443	0.0406382	serine protease 3
MSTRG.26262	39.3979	117.266	-1.56725	0.00108072	0.0175627	kelch-like protein 26 isoform X3
MSTRG.13489	73.4363	216.782	-1.56868	0.000231363	0.00564775	uncharacterized protein LOC111058524
MSTRG.7484	30.9031	92.7749	-1.5801	0.00260502	0.0320485	Rab proteins geranylgeranyltransferase component A 1
MSTRG.5542	37.1381	110.798	-1.58169	0.00275165	0.0333063	uncharacterized protein LOC111044564 isoform X1
MSTRG.27422	30.2169	90.7313	-1.58274	0.00228922	0.0293629	bumetanide-sensitive sodium-(potassium)-chloride cotransporter
MSTRG.25621	33.2575	99.9668	-1.58315	0.00166945	0.0236643	nidogen-2
MSTRG.30628	26.5492	81.0419	-1.60666	0.00320538	0.0370938	---NA---
MSTRG.30434	53.5244	163.369	-1.60725	7.21e-05	0.00230115	---NA---
MSTRG.29764	122.157	370.993	-1.60808	8.93e-06	0.000452541	putative ubiquitin family protein
MSTRG.30342	75.3647	232.451	-1.62208	2.05e-06	0.000135727	---NA---
MSTRG.22608	33.9674	104.851	-1.63024	0.000882416	0.0150406	---NA---
MSTRG.30845	72.0639	223.327	-1.63098	2.79e-06	0.000175122	mesencephalic astrocyte-derived neurotrophic factor homolog
MSTRG.17865	64.208	199.829	-1.64492	0.000157349	0.0041702	importin-4-like isoform X2
MSTRG.3372	45.5856	143.311	-1.65708	0.000116793	0.00330926	histone acetyltransferase p300-like
MSTRG.2745	96.0575	304.258	-1.6637	3.1e-08	3.97e-06	uncharacterized protein LOC111061905
MSTRG.1090	192.352	612.274	-1.67469	2.55e-08	3.42e-06	CLUMA_CG016396, isoform A
MSTRG.8617	61.4631	196.907	-1.67573	7.24e-06	0.000384845	uncharacterized protein LOC111047013
MSTRG.7033	30.9859	99.0605	-1.67958	0.000780406	0.0138501	cAMP-dependent protein kinase catalytic subunit beta isoform X2
MSTRG.29482	49.9987	160.456	-1.68124	2.45e-05	0.000997951	solute carrier family 35 member F5
MSTRG.26997	99.8554	319.743	-1.68508	2.19e-06	0.000144478	Palmitoyltransferase ZDHHC3
MSTRG.2692	43.1721	138.728	-1.68836	0.000143937	0.00391372	uncharacterized protein LOC111061539
MSTRG.27252	28.3712	92.2076	-1.70616	0.0018251	0.0252571	---NA---
MSTRG.15190	32.4175	107.197	-1.71789	0.00072036	0.0130489	---NA---
MSTRG.8300	76.6189	251.795	-1.72342	2.33e-05	0.000965494	homeobox protein SIX4-like
MSTRG.27707	65.2728	215.456	-1.73011	7.82e-05	0.00243864	DDB1- and CUL4-associated factor 6-like isoform X2
MSTRG.26842	30.8558	102.09	-1.73355	0.000902943	0.015312	piggyBac transposable element-derived protein 4-like
MSTRG.13491	134.817	449.311	-1.74201	3.06e-07	2.74e-05	piggyBac transposable element-derived protein 4-like
gene10892	47.8454	161.251	-1.75015	1.48e-05	0.00067628	protein IFH1-like
MSTRG.24693	28.4185	95.8425	-1.75215	0.000586251	0.0112508	glucose-6-phosphate isomerase 2
MSTRG.25171	20.4798	68.9671	-1.75778	0.00381181	0.0415377	piggyBac transposable element-derived protein 3-like
MSTRG.30659	37.6942	128.089	-1.76215	0.000368494	0.00800568	hypothetical protein
MSTRG.8713	62.102	211.559	-1.76948	8.12e-07	6.38e-05	---NA---
MSTRG.29591	170.57	583.45	-1.77459	6.79e-12	2.12e-09	reverse transcriptase
MSTRG.17634	81.3395	278.065	-1.77586	2.86e-08	3.72e-06	gag-pol polyprotein
gene1899	47.3958	162.498	-1.78107	4.97e-05	0.00172215	centrosomal protein of 131 kDa isoform X2
MSTRG.12226	50.744	176.014	-1.79038	6.23e-06	0.00033963	uncharacterized protein LOC111054561
MSTRG.26205	45.7039	158.677	-1.79333	1.05e-05	0.000513915	---NA---
MSTRG.8696	22.8224	79.262	-1.7948	0.00147035	0.0216723	---NA---
MSTRG.13243	35.0204	121.657	-1.80453	0.0004078	0.00858964	Fanconi anemia group D2 protein
MSTRG.5847	78.713	275.451	-1.80887	1.84e-08	2.51e-06	COP9 signalosome complex subunit 3
MSTRG.18772	34.3223	120.335	-1.81916	0.000410375	0.00862672	uncharacterized protein LOC111054768
MSTRG.27178	86.214	306.44	-1.82991	5.6e-05	0.00190064	Retrovirus-related Pol polyprotein from type-2 retrotransposable element R2DM
MSTRG.11728	48.5553	174.766	-1.85067	2.62e-06	0.000167054	aminopeptidase N-like
MSTRG.5924	53.1103	191.611	-1.8526	1.51e-06	0.000109092	hypothetical protein B7P43_G05336
MSTRG.14675	57.334	209.777	-1.87179	2.07e-07	1.99e-05	---NA---
MSTRG.17873	56.4112	207.054	-1.87289	8.54e-07	6.66e-05	---NA---
MSTRG.28930	39.7765	147.17	-1.87743	0.00192436	0.0261215	60S ribosomal protein L35
MSTRG.21795	89.5385	330.297	-1.87969	1.22e-09	2.15e-07	Tubulin beta-1 chain
gene272	30.8439	113.444	-1.87983	8e-05	0.00247656	nephrin-like isoform X1
MSTRG.28612	35.2097	131.946	-1.90347	0.00155083	0.0225299	arginine/serine-rich protein PNISR-like isoform X1
MSTRG.20974	20.8821	78.2409	-1.90353	0.000820042	0.0143163	---NA---
gene4257	24.4906	92.3594	-1.91939	0.000358454	0.00785907	uncharacterized protein LOC111045075
MSTRG.16367	33.4468	128.7	-1.93761	0.000136511	0.00374278	---NA---
MSTRG.691	17.3445	66.8483	-1.93838	0.00330259	0.037878	BTB/POZ domain-containing protein 3-like
MSTRG.13938	33.506	128.13	-1.9451	0.000336889	0.00750528	---NA---
gene9600	15.0138	58.2552	-1.96363	0.00341059	0.0387091	---NA---
MSTRG.12766	34.2868	134.301	-1.9645	1.91e-05	0.000817293	Fructose-bisphosphate aldolase
MSTRG.1454	31.7668	123.772	-1.96457	0.00118899	0.0187456	putative F-box/kelch-repeat protein At1g20790
MSTRG.7544	18.9654	73.6217	-1.9653	0.00251123	0.0313796	---NA---
MSTRG.9977	24.3841	96.5985	-1.97313	0.001404	0.0209412	RNA-directed DNA polymerase from mobile element jockey-like
MSTRG.17826	33.8372	134.871	-1.98579	0.00175088	0.0245534	---NA---
gene8516	30.1696	119.65	-1.99384	7.02e-05	0.00224707	putative deleted in lung and esophageal cance r protein 1-like
MSTRG.7542	58.5644	235.135	-2.00115	6.46e-08	7.44e-06	GrBNV_gp28-like protein
MSTRG.15488	18.1846	73.7735	-2.01574	0.000776466	0.0138175	E3 ubiquitin-protein ligase parkin
MSTRG.536	13.4876	54.8472	-2.02338	0.00357362	0.0400093	carbonic anhydrase 1-like
MSTRG.6663	24.81	101.707	-2.02427	0.000399974	0.00848604	uncharacterized protein LOC111045434 isoform X1
MSTRG.30029	13.7005	55.4911	-2.02448	0.00374052	0.0410938	reverse transcriptase
gene14528	19.9829	81.2334	-2.02485	0.000706593	0.0129063	uncharacterized protein LOC111056412
MSTRG.4287	30.2879	123.888	-2.02799	4.4e-05	0.00157912	peroxisomal N(1)-acetyl-spermine/spermidine oxidase
MSTRG.16243	16.8831	68.5133	-2.02935	0.00130892	0.0200828	cilia- and flagella-associated protein 206-like
MSTRG.26202	34.6418	143.616	-2.05288	1.44e-05	0.000662303	---NA---
MSTRG.22250	33.79	139.299	-2.05557	0.000357393	0.0078489	---NA---
MSTRG.20761	33.5533	140.703	-2.07597	7.54e-05	0.00237094	troponin C-like
MSTRG.26486	31.1161	132.257	-2.08647	4.67e-06	0.000265399	E3 SUMO-protein ligase RanBP2-like isoform X2
MSTRG.14353	62.6699	267.234	-2.09335	3.2e-09	5.11e-07	---NA---
MSTRG.24172	18.5986	79.8321	-2.10107	0.000390189	0.00833228	zinc finger BED domain-containing protein 1-like
MSTRG.4791	54.2579	235.175	-2.1084	4.67e-08	5.58e-06	Tubulin alpha-1 chain
gene12272	14.9191	65.2201	-2.11398	0.00367758	0.0407284	serine/threonine-protein phosphatase PP1 isozyme 3 isoform X2
gene17081	24.5497	106.14	-2.11473	5.61e-05	0.00190064	cytosol aminopeptidase-like
MSTRG.25285	27.3182	118.329	-2.1181	1.78e-05	0.000774222	protein TRC8 homolog
MSTRG.18765	41.8824	183.888	-2.1271	6.65e-07	5.44e-05	---NA---
MSTRG.25338	21.5801	94.4796	-2.13277	6.43e-05	0.00210407	---NA---
MSTRG.20564	42.2138	189.527	-2.1747	4.56e-07	3.87e-05	pyruvate dehydrogenase phosphatase regulatory subunit, mitochondrial-like isoform X1
MSTRG.20366	13.4166	61.2434	-2.18668	0.0016225	0.0232008	ras-like protein 2
MSTRG.6930	70.7032	323.566	-2.18895	1.38e-09	2.39e-07	HEAT repeat-containing protein 5B
MSTRG.9536	72.1703	333.819	-2.20403	1.25e-11	3.68e-09	gag pol polyprotein
MSTRG.11726	24.4078	112.575	-2.20511	1.5e-05	0.000680357	---NA---
gene4686	12.8487	59.9202	-2.20601	0.00269356	0.0328607	BTB/POZ domain-containing protein 3-like
MSTRG.15533	29.8619	139.486	-2.21677	1.8e-06	0.000126937	NAD-dependent protein deacetylase Sir2B-like
MSTRG.4583	9.8199	45.7634	-2.21953	0.0034507	0.0390242	RNA-directed DNA polymerase from mobile element jockey-like
MSTRG.23197	20.042	94.2499	-2.2215	0.000229116	0.00561902	general transcription factor II-I repeat domain-containing protein 2B-like
gene363	58.0912	272.954	-2.2324	1.76e-11	5.03e-09	uncharacterized protein LOC111044383
MSTRG.4530	32.8553	154.703	-2.23871	2.11e-07	2.02e-05	BTB/POZ domain-containing protein 6-like
MSTRG.16894	65.6395	311.34	-2.24945	8.03e-12	2.48e-09	IS110 family transposase
gene3574	9.61877	45.5748	-2.25609	0.00408611	0.0437528	trypsin I-P1-like
MSTRG.6822	16.1969	76.8425	-2.26119	0.00079147	0.0139897	---NA---
MSTRG.16913	14.0436	67.6056	-2.2754	0.000492008	0.00979763	replication protein
MSTRG.4537	42.9354	210.156	-2.28725	1.82e-09	3.07e-07	cytosol aminopeptidase-like
MSTRG.21896	22.8342	110.832	-2.28751	1.24e-05	0.000584962	NAD-dependent protein deacetylase Sir2B-like
MSTRG.16905	418.6	2042.46	-2.28926	1.08e-22	1.28e-19	heat-shock protein
MSTRG.12239	18.6696	95.5405	-2.35477	1.75e-05	0.000764473	ADAM 17-like protease
MSTRG.19071	8.23452	42.0165	-2.36247	0.0039455	0.0425421	endocuticle structural protein SgAbd-6-like
MSTRG.3890	11.3461	58.3687	-2.37046	0.000641886	0.0120513	multidrug resistance-associated protein 5-like isoform X1
MSTRG.15710	108.043	569.958	-2.39852	3.19e-10	6.75e-08	uncharacterized protein LOC111052483
MSTRG.16920	26.2534	139.791	-2.40159	7.08e-06	0.000379546	lutropin-choriogonadotropic hormone receptor-like
MSTRG.14367	60.1735	317.959	-2.40292	6.54e-14	2.86e-11	uncharacterized protein LOC111051406 isoform X1
MSTRG.15222	10.0329	52.8418	-2.40551	0.00106833	0.0174616	---NA---
MSTRG.696	28.9509	154.815	-2.40663	1.27e-06	9.4e-05	serine/threonine-protein phosphatase alpha-3 isoform-like
MSTRG.25595	67.0711	358.54	-2.41673	2.77e-15	1.49e-12	estrogen sulfotransferase-like
MSTRG.28847	8.7196	46.6342	-2.43096	0.0020747	0.0275227	uncharacterized protein LOC111063609, partial
MSTRG.9126	32.3465	176.241	-2.43713	2.68e-08	3.55e-06	trafficking protein particle complex subunit 4
MSTRG.16305	28.4777	156.703	-2.45055	4.3e-06	0.000249909	endocuticle structural glycoprotein SgAbd-2-like
MSTRG.16477	13.6769	75.8554	-2.45374	0.000394736	0.00839526	transmembrane protein 69
MSTRG.4837	41.3737	231.015	-2.489	1.89e-10	4.25e-08	40S ribosomal protein S25
MSTRG.2236	11.6301	64.9166	-2.49642	0.00048792	0.00973098	uncharacterized protein LOC111053744
gene13594	10.376	59.5032	-2.52229	0.000316693	0.00716474	tektin-2
MSTRG.8443	36.1207	211.52	-2.55946	7.2e-10	1.36e-07	reverse transcriptase
MSTRG.2265	18.5513	108.409	-2.56149	9.66e-06	0.000477765	---NA---
gene12855	11.6182	68.5147	-2.56375	0.000157864	0.0041702	glucose dehydrogenase [FAD, quinone]-like
MSTRG.16898	12.2335	73.0176	-2.56762	7.36e-05	0.00233415	DNA invertase
MSTRG.28560	97.1934	579.077	-2.57684	0.000846063	0.0146202	inactive pancreatic lipase-related protein 1-like
MSTRG.8115	7.82043	46.4825	-2.58393	0.00137113	0.0206977	voltage-dependent anion-selective channel-like
gene16719	10.8374	66.0143	-2.58516	0.0029466	0.0349837	aldose 1-epimerase-like
gene11388	12.7067	77.4836	-2.58835	0.000365215	0.00796078	uncharacterized protein LOC111052960 isoform X1
MSTRG.17660	38.1083	231.811	-2.60785	9.1e-12	2.75e-09	---NA---
MSTRG.16868	52.0573	322.883	-2.62822	3.68e-15	1.89e-12	---NA---
MSTRG.16912	28.8682	177.49	-2.63393	1.68e-07	1.68e-05	IS3 family transposase
MSTRG.29021	5.9511	36.6414	-2.63506	0.00335572	0.0383064	---NA---
MSTRG.27247	22.4793	139.524	-2.63682	1.93e-08	2.62e-06	---NA---
gene7465	6.83843	43.6063	-2.65361	0.00233019	0.0297255	organic cation transporter protein isoform X2
gene5612	12.0205	76.7645	-2.65744	8.85e-05	0.00266196	MSS51 homolog, mitochondrial
MSTRG.25653	11.003	69.2678	-2.66133	0.000189312	0.00484302	---NA---
MSTRG.11482	28.3239	182.443	-2.67323	1.38e-06	0.000100326	Cuticle protein 7
MSTRG.25804	8.97987	59.1246	-2.69785	0.000505275	0.00998293	---NA---
MSTRG.21237	16.0194	105.756	-2.70314	0.000208127	0.00522126	uncharacterized protein LOC111056485
MSTRG.17912	5.25305	34.5963	-2.70578	0.00410832	0.0439191	---NA---
MSTRG.29864	15.1321	100.273	-2.71675	8.77e-06	0.000445351	phosphoglycerate kinase
MSTRG.12998	11.6774	78.1686	-2.73465	0.000180864	0.00467577	RNA-directed DNA polymerase from mobile element jockey-like
MSTRG.20765	62.8236	430.006	-2.76715	1.02e-16	6.7e-14	keratin, type I cytoskeletal 9-like isoform X10
MSTRG.6686	5.80912	40.8791	-2.80988	0.00188093	0.0257431	---NA---
MSTRG.3379	15.1321	107.539	-2.81396	1.19e-06	8.87e-05	RNA exonuclease 1 homolog
MSTRG.27239	6.43618	44.8558	-2.81747	0.000843972	0.0145937	RNA 3'-terminal phosphate cyclase
MSTRG.6355	9.26383	65.864	-2.82498	4.41e-05	0.00157977	transposase-like protein
MSTRG.24335	5.9511	42.0902	-2.82862	0.00188996	0.0258147	L-2-aminoadipate reductase large subunit-like
gene21050	6.22321	44.7026	-2.83842	0.000765095	0.0136615	uncharacterized protein LOC111063609, partial
MSTRG.1702	5.86827	42.9241	-2.84154	0.00311277	0.0362733	uncharacterized protein LOC111053907
MSTRG.5978	8.58947	61.1328	-2.85806	0.000831525	0.0144354	---NA---
MSTRG.16910	15.2268	109.47	-2.86188	7.6e-07	6.08e-05	conjugal transfer protein TraG
MSTRG.12938	7.54832	54.9238	-2.88757	0.000493854	0.00982694	---NA---
MSTRG.12756	4.08177	30.1303	-2.89101	0.00403682	0.043331	uncharacterized protein LOC111050173
MSTRG.12455	5.25305	39.4424	-2.89799	0.00110924	0.0178198	---NA---
MSTRG.4265	10.9202	82.1793	-2.90328	8.74e-06	0.000444965	uncharacterized protein LOC111043570
MSTRG.26712	12.3754	92.7792	-2.905	4.32e-06	0.000249909	hypothetical protein B7P43_G02519
MSTRG.15018	4.90995	38.4213	-2.97153	0.00125919	0.0195473	---NA---
MSTRG.16903	4.56685	35.7323	-2.97857	0.00157836	0.0228289	ATP-dependent helicase
MSTRG.29861	4.35388	36.1493	-3.03956	0.00131423	0.0201398	protein BCCIP homolog
MSTRG.2718	8.84974	72.8303	-3.03982	1.8e-05	0.000778195	nucleic-acid-binding protein from mobile element jockey-like isoform X2
MSTRG.30310	12.1152	98.4932	-3.04434	1.87e-06	0.000128418	RNA-directed DNA polymerase from mobile element jockey-like
MSTRG.24332	19.06	159.887	-3.04814	2.47e-07	2.3e-05	uncharacterized protein LOC111058761
gene1091	4.22374	34.4077	-3.05172	0.00235864	0.030001	WD repeat-containing protein 78-like
gene11401	4.9691	42.3186	-3.05599	0.00341245	0.0387091	uncharacterized protein LOC111052982
MSTRG.4634	4.08177	33.8404	-3.06161	0.00160811	0.0231387	---NA---
gene13152	4.35388	36.7548	-3.06316	0.00112841	0.0179822	flightin
gene6495	4.9691	43.4546	-3.09452	0.00269731	0.0328911	kinesin-like protein KIF3A
MSTRG.19961	6.28236	56.0981	-3.12954	0.000415913	0.00871162	uncharacterized protein LOC111055593
gene7722	5.80912	51.252	-3.14078	8.13e-05	0.00249942	putative uncharacterized protein DDB_G0286901 isoform X3
gene2594	3.5257	32.4775	-3.1954	0.0014466	0.0213823	uncharacterized protein LOC111043220
MSTRG.1710	17.5457	163.335	-3.19986	3.21e-09	5.11e-07	uncharacterized protein LOC111054155
gene16244	5.46602	50.8747	-3.23269	0.000100392	0.00292662	homeobox protein 2-like
MSTRG.19313	9.96188	93.6429	-3.23479	2.65e-06	0.000167956	uncharacterized protein LOC111055154
MSTRG.28562	5.9511	55.9477	-3.25047	8.25e-05	0.00252971	protein yellow-like isoform X2
MSTRG.15335	238.316	2285.45	-3.26203	0.00385403	0.04183	pancreatic triacylglycerol lipase-like
MSTRG.6178	3.11161	30.0551	-3.27017	0.00185325	0.0255123	---NA---
MSTRG.22235	1150.34	11436.9	-3.31405	1.13e-72	7.41e-69	---NA---
MSTRG.18931	26.6202	265.836	-3.31511	3.04e-18	2.22e-15	uncharacterized protein LOC111054896
MSTRG.6361	24.0528	241.95	-3.31779	2.51e-15	1.37e-12	RNA-directed DNA polymerase from mobile element jockey-like
MSTRG.2601	5.74997	55.986	-3.31808	0.000506914	0.00999596	---NA---
MSTRG.17780	2.7685	27.291	-3.31811	0.00335579	0.0383064	---NA---
MSTRG.5131	4.62599	48.3389	-3.35573	0.000404852	0.00854249	---NA---
gene16835	3.66767	38.3078	-3.40462	0.000542585	0.01051	thyrotropin-releasing hormone receptor-like
gene1228	8.15169	88.4593	-3.41446	8.45e-07	6.61e-05	putative fatty acyl-CoA reductase CG5065
MSTRG.10620	9.0627	96.9388	-3.42627	3.09e-08	3.97e-06	uncharacterized protein LOC111048564
MSTRG.6353	5.25305	57.0823	-3.43081	1.8e-05	0.000778195	RNA-directed DNA polymerase (reverse transcriptase) domain containing protein
MSTRG.30061	3.88064	40.9939	-3.44227	0.00133676	0.0204017	uncharacterized protein LOC111053981 isoform X1
MSTRG.25249	10.5298	112.728	-3.44945	4.78e-06	0.000270397	---NA---
gene2195	3.18259	34.8232	-3.45904	0.000761352	0.0136039	uncharacterized protein LOC111064232 isoform X1
MSTRG.13501	4.36572	46.8229	-3.46226	0.000774384	0.0137992	---NA---
MSTRG.17413	28.3239	325.34	-3.50361	3.25e-16	2.03e-13	cytosol aminopeptidase-like
gene19037	2.28342	25.7395	-3.50857	0.00272675	0.0331457	serine/threonine-protein phosphatase alpha-3 isoform-like
MSTRG.26206	3.93979	45.84	-3.52895	8.39e-05	0.00255769	---NA---
MSTRG.19357	51.7733	604.461	-3.53569	1.14e-32	2.15e-29	glycine-rich cell wall structural protein 1.8-like
MSTRG.7070	227.656	2647.44	-3.53935	3.94e-98	1.04e-93	60S ribosomal protein L7
MSTRG.24714	6.22321	73.8869	-3.56431	5.44e-07	4.6e-05	---NA---
MSTRG.23182	3.59669	42.6221	-3.57201	0.000103738	0.00301082	5'-AMP-activated serine/threonine-protein kinase catalytic subunit alpha isoform X6
MSTRG.10887	6.22321	76.8028	-3.62235	2.01e-07	1.95e-05	---NA---
MSTRG.27498	5.88011	72.8261	-3.63523	1.11e-06	8.42e-05	---NA---
gene21356	2.55554	32.6661	-3.64104	0.000885676	0.0150864	uncharacterized protein LOC111063942
MSTRG.7436	14.8718	185.704	-3.64849	2.92e-15	1.53e-12	cytosol aminopeptidase-like
MSTRG.11358	9.40581	120.559	-3.68124	8e-11	1.9e-08	---NA---
MSTRG.21501	7.7376	101.293	-3.68484	1.29e-08	1.81e-06	---NA---
MSTRG.18388	13.2983	173.665	-3.73503	6.45e-10	1.23e-07	---NA---
MSTRG.13090	3.31273	46.0286	-3.74879	0.000219661	0.00544303	uncharacterized protein LOC111050438
MSTRG.21505	8.90888	123.399	-3.76031	2.84e-09	4.66e-07	---NA---
MSTRG.9461	4.76797	66.9617	-3.79177	1.18e-06	8.87e-05	gamma-tubulin complex component 4
gene8297	2.14145	30.6224	-3.80576	0.000807874	0.0141937	WD repeat-containing protein 5-like isoform X1
gene5916	5.12292	70.6307	-3.80937	1.88e-06	0.000128418	uncharacterized protein LOC111046897 isoform X1
MSTRG.30115	6.90942	99.4775	-3.82577	7.46e-09	1.09e-06	uncharacterized protein LOC111063867
MSTRG.3739	9.32298	135.474	-3.82863	5.57e-10	1.09e-07	kelch-like protein 10
gene3728	5.59615	81.8375	-3.8447	1e-07	1.1e-05	E3 ubiquitin-protein ligase TRAIP-like
MSTRG.3130	8.63677	126.58	-3.85134	1.02e-10	2.39e-08	---NA---
MSTRG.27326	1.86933	27.5562	-3.91379	0.0012705	0.0196416	---NA---
MSTRG.7852	12.6357	193.008	-3.92402	0.000792733	0.0139999	uncharacterized protein LOC111046387
MSTRG.28303	5.66714	87.4409	-3.93246	3.13e-08	3.97e-06	---NA---
MSTRG.29204	27.4839	414.489	-3.93551	2.78e-21	2.81e-18	importin subunit beta-1
MSTRG.30272	4.22374	64.5025	-3.96945	4.13e-06	0.0002438	---NA---
MSTRG.25816	3.73866	57.9148	-3.98782	4.46e-06	0.000255768	---NA---
MSTRG.6356	24.739	406.799	-4.02102	1.97e-27	3.04e-24	---NA---
gene2193	8.02155	132.105	-4.04	1.22e-12	4.35e-10	cytosol aminopeptidase-like
MSTRG.22497	5.86827	100.384	-4.05296	3.13e-08	3.97e-06	alpha-mannosidase 2
gene11448	3.72682	67.6808	-4.13062	3.6e-06	0.000216102	cAMP-dependent protein kinase catalytic subunit-like
MSTRG.21518	1.24227	23.3171	-4.16913	0.00282304	0.033967	---NA---
gene1199	5.25305	95.8043	-4.17202	9.33e-10	1.7e-07	histidine-rich glycoprotein-like
MSTRG.6358	2.07046	39.1389	-4.18039	0.000178693	0.00462876	---NA---
MSTRG.25219	6.28236	117.3	-4.1808	2.79e-08	3.68e-06	endonuclease-reverse transcriptase
gene21063	1.24227	24.5283	-4.24038	0.00205114	0.0273063	probable cytochrome P450 12a5, mitochondrial
MSTRG.30922	3.25358	60.6024	-4.25263	1.13e-06	8.6e-05	---NA---
gene11250	6.69645	133.999	-4.2784	1.84e-10	4.17e-08	pollen-specific leucine-rich repeat extensin-like protein 1
MSTRG.6357	15.2031	310.502	-4.33036	7.16e-25	8.96e-22	---NA---
gene1866	3.32457	65.0698	-4.34019	1.27e-06	9.4e-05	tyrosine decarboxylase-like
MSTRG.15996	265.244	5453.92	-4.36296	9.34e-19	7.21e-16	---NA---
gene9499	1.38425	28.2752	-4.37781	0.000607096	0.0115217	uncharacterized protein LOC111050850, partial
gene404	2.14145	46.369	-4.39919	1.35e-05	0.000631563	UBX domain-containing protein 4-like
MSTRG.7543	8.92073	188.883	-4.40218	4.49e-18	3.1e-15	ORF B (bases 1850-5560) first start codon at 2306
MSTRG.25086	1.38425	28.8822	-4.41454	0.000583065	0.0112032	---NA---
MSTRG.19184	4.83896	106.061	-4.43892	8.04e-11	1.9e-08	serine/threonine-protein phosphatase alpha-3 isoform-like
gene17812	0.899172	19.5319	-4.44683	0.00364049	0.0405174	outer dense fiber protein 3-B-like
MSTRG.15259	0.899172	19.9105	-4.47558	0.00330422	0.037878	tropomyosin alpha-3 chain-like
MSTRG.28921	2.07046	48.451	-4.48386	1.68e-05	0.000739194	uncharacterized protein LOC111062000
MSTRG.1905	2.28342	53.7126	-4.57603	1.75e-06	0.000124147	uncharacterized protein LOC111055591
MSTRG.12427	1.65637	42.0534	-4.5973	4.82e-05	0.00168858	uncharacterized protein LOC111049949 isoform X1
MSTRG.21508	6.50717	154.023	-4.59918	1.52e-14	7.14e-12	---NA---
MSTRG.6345	1.38425	32.8944	-4.60263	0.000189362	0.00484302	---NA---
MSTRG.26548	11.9495	299.221	-4.61088	1.38e-22	1.57e-19	CAP-Gly domain-containing linker protein 1-like isoform X1
MSTRG.29364	1.45524	34.7495	-4.65123	0.000226759	0.00557682	eukaryotic translation initiation factor 4E type 3-like
MSTRG.16509	4.01078	107.235	-4.7375	1.61e-11	4.64e-09	---NA---
MSTRG.28582	8.10439	214.511	-4.73987	8.47e-05	0.00256777	---NA---
MSTRG.24336	3.04062	83.0487	-4.74583	3.27e-09	5.18e-07	L-2-aminoadipate reductase large subunit-like
MSTRG.21510	2.48455	71.3128	-4.77398	1.92e-07	1.87e-05	---NA---
MSTRG.15594	3.59669	100.687	-4.81277	5.17e-11	1.28e-08	---NA---
MSTRG.25717	2.96963	87.2878	-4.82898	2.27e-09	3.77e-07	cytosol aminopeptidase-like
MSTRG.6360	34.0265	977.607	-4.84557	1.47e-71	7.7e-68	craniofacial development protein 2-like
MSTRG.16891	1.79834	51.7441	-4.85238	1.99e-06	0.000132917	uncharacterized protein LOC111045218
MSTRG.21514	5.25305	154.815	-4.86112	1.14e-15	6.39e-13	---NA---
gene6101	2.35441	66.9972	-4.87614	2.13e-07	2.03e-05	coiled-coil domain-containing protein 96-like
MSTRG.21513	31.8259	926.168	-4.87619	6.18e-66	2.71e-62	putative serine/threonine-protein kinase kinX
MSTRG.9482	0.828183	26.7237	-4.93623	0.00071076	0.0129465	---NA---
gene8147	1.79834	58.9742	-5.04208	3.71e-07	3.26e-05	protein PFC0760c-like
gene33	1.38425	44.8544	-5.04809	1.08e-05	0.000524237	peroxisomal N(1)-acetyl-spermine/spermidine oxidase-like
MSTRG.16090	1.24227	44.2871	-5.07872	1.58e-05	0.000708674	---NA---
MSTRG.28846	6.08123	210.38	-5.08412	1.77e-19	1.46e-16	dihydrolipoyllysine-residue acetyltransferase component of pyruvate dehydrogenase complex, mitochondrial-like isoform X1
MSTRG.1647	9.12185	319.509	-5.10298	3.85e-28	6.32e-25	uncharacterized protein LOC111053535 isoform X1
MSTRG.21504	1.79834	62.5695	-5.1259	1.79e-07	1.78e-05	---NA---
MSTRG.6354	8.50663	303.727	-5.15968	7.57e-29	1.33e-25	---NA---
gene1987	0.97016	33.5	-5.1946	0.000168908	0.00441007	coiled-coil domain-containing protein 113-like isoform X1
MSTRG.1883	10.163	388.707	-5.24645	1.09e-35	2.2e-32	tubulin alpha chain-like
MSTRG.14540	1.31326	53.4857	-5.32668	1.36e-06	9.99e-05	RNA-directed DNA polymerase from mobile element jockey-like
MSTRG.15902	5.46602	222.719	-5.36541	3.19e-20	2.8e-17	histone H2A
gene8029	1.65637	73.9238	-5.39914	6.64e-08	7.61e-06	ubiquitin carboxyl-terminal hydrolase 2-like isoform X3
MSTRG.27951	1.65637	75.2102	-5.42465	8.48e-08	9.48e-06	uncharacterized protein LOC111062000
MSTRG.6347	2.96963	133.28	-5.43468	1.71e-13	6.71e-11	---NA---
MSTRG.6350	2.91048	126.957	-5.46828	0.00219457	0.0285077	---NA---
MSTRG.21509	4.42487	211.815	-5.56874	3.16e-18	2.25e-15	---NA---
gene4684	1.72735	86.7191	-5.61089	1.57e-09	2.66e-07	kelch-like protein 10
MSTRG.448	2.89864	146.374	-5.63456	0.000675439	0.0124849	stabilizer of axonemal microtubules 2-like
MSTRG.569	1.45524	68.058	-5.63502	1.32e-07	1.36e-05	---NA---
MSTRG.4093	0.414091	22.1811	-5.63942	0.00184289	0.025423	uncharacterized protein LOC111043427
MSTRG.21502	0.899172	45.6486	-5.66889	1.42e-05	0.000657022	---NA---
MSTRG.6359	2.7685	143.309	-5.72975	1.5e-14	7.14e-12	rna-directed dna polymerase from mobile element jockey-like protein
MSTRG.13323	10.6481	585.424	-5.77309	3.63e-50	1.19e-46	PREDICTED: uncharacterized protein LOC101234332
MSTRG.905	1.31326	73.8898	-5.79418	4.37e-08	5.31e-06	---NA---
gene8264	0.48508	26.2699	-5.86346	0.000815132	0.0142735	outer dense fiber protein 3-B-like
MSTRG.8667	2.28342	134.298	-5.90062	3.31e-13	1.24e-10	uncharacterized protein LOC111047047, partial
MSTRG.6349	11.3461	696.219	-5.95616	4.12e-57	1.55e-53	---NA---
MSTRG.27344	0.414091	28.617	-6.01042	0.000541106	0.0104964	nucleolin-like
MSTRG.28563	1.31326	96.4453	-6.17163	1.54e-09	2.62e-07	uncharacterized protein LOC111062512
MSTRG.21512	14.1028	1044.15	-6.19502	5.71e-78	7.49e-74	---NA---
MSTRG.27267	0.414091	33.6886	-6.24188	0.000216438	0.0053784	---NA---
gene622	0.414091	35.0147	-6.30197	0.000210007	0.00524869	uncharacterized protein LOC111047580
gene17000	0.414091	37.8511	-6.40597	0.000140685	0.00383195	uncharacterized protein LOC111059175
gene17714	0.414091	41.9399	-6.55519	6.63e-05	0.00214997	peroxisomal N(1)-acetyl-spermine/spermidine oxidase-like
MSTRG.7632	0.48508	44.8926	-6.63918	4.38e-05	0.00157337	alpha-crystallin B chain
gene4441	0	17.942	-6.76564	0.000480113	0.00964116	transmembrane protein 179
MSTRG.21507	0.828183	103.527	-6.86884	3.07e-09	4.98e-07	---NA---
gene6803	0.48508	58.8225	-7.03146	8.44e-06	0.000431153	uncharacterized protein DDB_G0283697-like
gene20849	0	23.0519	-7.1262	0.00010789	0.0031107	testis-specific serine/threonine-protein kinase 1-like
gene16467	0	23.2037	-7.13745	0.000102278	0.0029783	centrosomal protein of 78 kDa-like
MSTRG.8657	0	24.8687	-7.23494	6.83e-05	0.00219192	60S acidic ribosomal protein P2
gene14694	0.414091	68.8522	-7.26782	3.48e-06	0.000210042	uncharacterized protein LOC111056596
gene8025	0	29.4878	-7.48571	2.44e-05	0.000994666	carbonic anhydrase 2-like
MSTRG.21511	0	32.6292	-7.63019	1.09e-05	0.000529311	---NA---
gene3667	0	33.3851	-7.65916	1e-05	0.000491653	cytochrome c oxidase subunit 6A, mitochondrial-like
gene19426	0	34.4446	-7.70294	9.48e-06	0.000472411	peptidyl-prolyl cis-trans isomerase E-like
MSTRG.18623	0	36.1493	-7.77708	5.18e-06	0.000289293	uncharacterized protein LOC111054657
MSTRG.12685	0	39.292	-7.90023	3.64e-06	0.000217403	cytochrome b-c1 complex subunit 9
gene15806	0	41.3357	-7.97233	2.2e-06	0.000144732	cytochrome c oxidase subunit 6A, mitochondrial-like
MSTRG.12227	0	43.4546	-8.04191	1.36e-06	9.99e-05	BTB/POZ domain-containing protein 6-like
MSTRG.7475	0	77.3318	-8.87247	1.74e-08	2.42e-06	putative thioredoxin
MSTRG.15511	0	162.46	-9.94255	5.31e-11	1.3e-08	tyrosine decarboxylase-like
MSTRG.6351	0	194.334	-10.2029	9.94e-12	2.97e-09	---NA---
