# Supplementary material for: A distinct strain of Arsenophonus symbiont decreases insecticide resistance in its insect host
Source: PLoS Genet. 2018 Oct 17;14(10):e1007725. doi: 10.1371/journal.pgen.1007725 (PMC6205657; doi:10.1371/journal.pgen.1007725)
Supplement: S6 Table — (XLSX) [file pgen.1007725.s018.xlsx]

## Sheet: Sheet1
S6 Table. KEGG pathway annotation of differential expressed genes (DEGs).
Pathway ID	Term name	p-value	DEG number	FDR	Rich factor
00010	Glycolysis / Gluconeogenesis	0.0179072	4	0.127269	0.137931
00020	Citrate cycle (TCA cycle)	0.00124395	5	0.0618865	0.227273
00030	Pentose phosphate pathway	0.465543	1	0.54496	0.0526316
00040	Pentose and glucuronate interconversions	0.334418	1	0.48224	0.0833333
00051	Fructose and mannose metabolism	0.430958	1	0.542789	0.0588235
00052	Galactose metabolism	0.394141	1	0.512641	0.0666667
00053	Ascorbate and aldarate metabolism	0.196792	1	0.356014	0.166667
00062	Fatty acid elongation	0.354951	1	0.493952	0.0769231
00071	Fatty acid degradation	0.498033	1	0.563117	0.047619
00073	Cutin, suberine and wax biosynthesis	0.060678	1	0.180223	1
00140	Steroid hormone biosynthesis	0.0234376	2	0.129558	0.333333
00190	Oxidative phosphorylation	0.0106196	8	0.111227	0.0888889
00220	Arginine biosynthesis	0.268826	1	0.431422	0.111111
00230	Purine metabolism	0.255177	5	0.416232	0.0505051
00240	Pyrimidine metabolism	1	2	1.02577	0.03125
00250	Alanine, aspartate and glutamate metabolism	0.482042	1	0.554488	0.05
00260	Glycine, serine and threonine metabolism	0.498033	1	0.563117	0.047619
00270	Cysteine and methionine metabolism	0.0101019	4	0.111682	0.166667
00280	Valine, leucine and isoleucine degradation	0.0982695	3	0.241428	0.0909091
00310	Lysine degradation	0.270483	2	0.420517	0.0645161
00330	Arginine and proline metabolism	0.0325286	3	0.140722	0.15
00340	Histidine metabolism	0.268826	1	0.431422	0.111111
00350	Tyrosine metabolism	0.0763299	2	0.208077	0.153846
00380	Tryptophan metabolism	0.394141	1	0.512641	0.0666667
00410	beta-Alanine metabolism	0.104787	2	0.248245	0.125
00430	Taurine and hypotaurine metabolism	0.144881	1	0.303488	0.25
00450	Selenocompound metabolism	0.221557	1	0.386753	0.142857
00480	Glutathione metabolism	0.00773998	4	0.118481	0.181818
00511	Other glycan degradation	0.0590175	2	0.189427	0.181818
00514	Other types of O-glycan biosynthesis	0.313233	1	0.461729	0.0909091
00515	Mannose type O-glycan biosyntheis	0.268826	1	0.431422	0.111111
00520	Amino sugar and nucleotide sugar metabolism	0.621519	1	0.65096	0.0333333
00531	Glycosaminoglycan degradation	0.0590175	2	0.189427	0.181818
00561	Glycerolipid metabolism	0.465543	1	0.54496	0.0526316
00562	Inositol phosphate metabolism	1	1	1	0.0294118
00563	Glycosylphosphatidylinositol(GPI)-anchor biosynthesis	0.168037	2	0.331084	0.0909091
00564	Glycerophospholipid metabolism	0.350514	2	0.494697	0.0526316
00590	Arachidonic acid metabolism	0.0590175	2	0.189427	0.181818
00591	Linoleic acid metabolism	0.144881	1	0.303488	0.25
00600	Sphingolipid metabolism	0.430958	1	0.542789	0.0588235
00604	Glycosphingolipid biosynthesis - ganglio series	0.117685	1	0.272317	0.333333
00620	Pyruvate metabolism	0.157064	2	0.312556	0.0952381
00630	Glyoxylate and dicarboxylate metabolism	0.513532	1	0.570909	0.0454545
00640	Propanoate metabolism	0.498033	1	0.563117	0.047619
00650	Butanoate metabolism	0.354951	1	0.493952	0.0769231
00680	Methane metabolism	0.374852	1	0.497304	0.0714286
00710	Carbon fixation in photosynthetic organisms	0.0143011	3	0.11858	0.214286
00760	Nicotinate and nicotinamide metabolism	0.24556	1	0.414123	0.125
00790	Folate biosynthesis	0.448521	1	0.540943	0.0555556
00830	Retinol metabolism	0.171242	1	0.321482	0.2
00860	Porphyrin and chlorophyll metabolism	0.13557	2	0.290091	0.105263
00910	Nitrogen metabolism	0.171242	1	0.321482	0.2
00950	Isoquinoline alkaloid biosynthesis	0.144881	1	0.303488	0.25
00980	Metabolism of xenobiotics by cytochrome P450	0.0234376	2	0.129558	0.333333
00981	Insect hormone biosynthesis	0.354951	1	0.493952	0.0769231
00982	Drug metabolism - cytochrome P450	0.0130785	2	0.113158	0.5
00983	Drug metabolism - other enzymes	0.168037	2	0.331084	0.0909091
01040	Biosynthesis of unsaturated fatty acids	0.0295282	2	0.139907	0.285714
02010	ABC transporters	0.374852	1	0.497304	0.0714286
02020	Two-component system	0.24556	1	0.414123	0.125
02024	Quorum sensing	0.144881	1	0.303488	0.25
03008	Ribosome biogenesis in eukaryotes	0.134395	4	0.290702	0.0666667
03010	Ribosome	0.00614504	10	0.101905	0.0847458
03013	RNA transport	0.0305734	8	0.138275	0.0720721
03015	mRNA surveillance pathway	0.256461	3	0.414925	0.0555556
03018	RNA degradation	0.695403	2	0.720757	0.0363636
03030	DNA replication	0.28201	2	0.435038	0.0625
03040	Spliceosome	0.564151	4	0.60358	0.04
03050	Proteasome	0.293521	2	0.439178	0.0606061
03320	PPAR signaling pathway	0.0224018	3	0.139311	0.176471
03410	Base excision repair	0.513532	1	0.570909	0.0454545
03450	Non-homologous end-joining	0.291376	1	0.44603	0.1
03460	Fanconi anemia pathway	0.597001	1	0.635311	0.0357143
04010	MAPK signaling pathway	0.00939834	7	0.110016	0.1
04011	MAPK signaling pathway - yeast	0.412837	1	0.53003	0.0625
04012	ErbB signaling pathway	0.0179072	4	0.127269	0.137931
04013	MAPK signaling pathway - fly	0.0365878	6	0.148591	0.0810811
04014	Ras signaling pathway	0.0127155	6	0.115018	0.105263
04015	Rap1 signaling pathway	0.708173	2	0.730188	0.0344828
04016	MAPK signaling pathway - plant	0.171242	1	0.321482	0.2
04020	Calcium signaling pathway	0.059677	4	0.179935	0.0909091
04022	cGMP - PKG signaling pathway	0.0231054	5	0.139333	0.104167
04024	cAMP signaling pathway	0.00405245	7	0.115205	0.118644
04060	Cytokine-cytokine receptor interaction	0.24556	1	0.414123	0.125
04062	Chemokine signaling pathway	0.0714416	4	0.197457	0.0851064
04066	HIF-1 signaling pathway	0.0982695	3	0.241428	0.0909091
04068	FoxO signaling pathway	0.0305488	5	0.141377	0.0961538
04070	Phosphatidylinositol signaling system	0.361744	2	0.486398	0.0512821
04071	Sphingolipid signaling pathway	0.131544	3	0.287663	0.0789474
04072	Phospholipase D signaling pathway	0.063475	4	0.185758	0.0888889
04080	Neuroactive ligand-receptor interaction	0.117793	3	0.269436	0.0833333
04110	Cell cycle	0.0232724	6	0.13232	0.0909091
04111	Cell cycle - yeast	0.00933675	6	0.123868	0.113208
04113	Meiosis - yeast	0.00241624	6	0.0801387	0.153846
04114	Oocyte meiosis	0.0798936	4	0.211984	0.0816327
04120	Ubiquitin mediated proteolysis	0.360115	4	0.487503	0.0465116
04137	Mitophagy - animal	0.0058669	5	0.106138	0.151515
04138	Autophagy - yeast	0.063475	4	0.185758	0.0888889
04140	Autophagy - animal	0.0962876	5	0.239515	0.0675676
04141	Protein processing in endoplasmic reticulum	1	3	1.01015	0.0294118
04142	Lysosome	0.433775	3	0.526349	0.0526316
04145	Phagosome	0.350514	2	0.494697	0.0526316
04146	Peroxisome	0.199252	3	0.354028	0.0638298
04150	mTOR signaling pathway	0.340354	4	0.483789	0.0487805
04151	PI3K-Akt signaling pathway	0.0776405	5	0.20879	0.0724638
04152	AMPK signaling pathway	0.0285633	5	0.142102	0.0980392
04210	Apoptosis	0.168128	3	0.324829	0.0697674
04211	Longevity regulating pathway - mammal	0.0457442	4	0.165511	0.1
04212	Longevity regulating pathway - worm	5.94247e-05	8	0.0118255	0.216216
04213	Longevity regulating pathway - multiple species	0.00522402	5	0.103958	0.15625
04214	Apoptosis - fly	0.168128	3	0.324829	0.0697674
04216	Ferroptosis	0.0590175	2	0.189427	0.181818
04217	Necroptosis	0.305006	2	0.452957	0.0588235
04218	Cellular senescence	0.00440869	7	0.109666	0.116667
04260	Cardiac muscle contraction	0.000447976	6	0.0445736	0.222222
04261	Adrenergic signaling in cardiomyocytes	0.138621	3	0.293464	0.0769231
04270	Vascular smooth muscle contraction	0.3729	2	0.498034	0.05
04310	Wnt signaling pathway	0.0495385	5	0.167088	0.0833333
04320	Dorso-ventral axis formation	0.482042	1	0.554488	0.05
04330	Notch signaling pathway	0.0446519	3	0.167655	0.130435
04340	Hedgehog signaling pathway	0.0289286	3	0.14041	0.157895
04341	Hedgehog signaling pathway - fly	0.0446519	3	0.167655	0.130435
04350	TGF-beta signaling pathway	0.0239959	4	0.125663	0.125
04360	Axon guidance	0.00791348	6	0.112484	0.117647
04370	VEGF signaling pathway	0.430958	1	0.542789	0.0588235
04371	Apelin signaling pathway	0.20724	3	0.364963	0.0625
04380	Osteoclast differentiation	0.528553	1	0.574765	0.0434783
04390	Hippo signaling pathway	0.0393457	5	0.153525	0.0892857
04391	Hippo signaling pathway -fly	0.175772	3	0.320906	0.0681818
04392	Hippo signaling pathway - multiple species	0.374852	1	0.497304	0.0714286
04510	Focal adhesion	0.00933675	6	0.123868	0.113208
04512	ECM-receptor interaction	0.334418	1	0.48224	0.0833333
04520	Adherens junction	0.0802148	3	0.210036	0.1
04530	Tight junction	0.0370168	5	0.147327	0.0909091
04540	Gap junction	0.0161177	4	0.123363	0.142857
04550	Signaling pathways regulating pluripotency of stem cells	0.0231054	5	0.139333	0.104167
04611	Platelet activation	0.316457	2	0.46305	0.0571429
04614	Renin-angiotensin system	0.196792	1	0.356014	0.166667
04620	Toll-like receptor signaling pathway	0.528553	1	0.574765	0.0434783
04621	NOD-like receptor signaling pathway	0.117793	3	0.269436	0.0833333
04624	Toll and Imd signaling pathway	0.316457	2	0.46305	0.0571429
04630	Jak-STAT signaling pathway	0.430958	1	0.542789	0.0588235
04640	Hematopoietic cell lineage	0.0896261	1	0.228662	0.5
04650	Natural killer cell mediated cytotoxicity	0.104787	2	0.248245	0.125
04657	IL-17 signaling pathway	0.465543	1	0.54496	0.0526316
04658	Th1 and Th2 cell differentiation	0.412837	1	0.53003	0.0625
04659	Th17 cell differentiation	0.430958	1	0.542789	0.0588235
04660	T cell receptor signaling pathway	0.0179072	4	0.127269	0.137931
04662	B cell receptor signaling pathway	0.125092	2	0.276593	0.111111
04664	Fc epsilon RI signaling pathway	0.448521	1	0.540943	0.0555556
04666	Fc gamma R-mediated phagocytosis	0.621519	1	0.65096	0.0333333
04668	TNF signaling pathway	0.597001	1	0.635311	0.0357143
04670	Leukocyte transendothelial migration	0.528553	1	0.574765	0.0434783
04713	Circadian entrainment	1	1	1.00505	0.03125
04714	Thermogenesis	0.00217616	12	0.0866111	0.0875912
04720	Long-term potentiation	0.00492895	4	0.108985	0.210526
04721	Synaptic vesicle cycle	1	1	1.02051	0.0322581
04722	Neurotrophin signaling pathway	0.168128	3	0.324829	0.0697674
04723	Retrograde endocannabinoid signaling	0.458478	3	0.539865	0.047619
04724	Glutamatergic synapse	1	1	1.02051	0.0322581
04725	Cholinergic synapse	0.09208	3	0.231948	0.09375
04726	Serotonergic synapse	0.0161177	4	0.123363	0.142857
04727	GABAergic synapse	0.224444	2	0.388386	0.0740741
04728	Dopaminergic synapse	0.0338521	4	0.140345	0.111111
04730	Long-term depression	0.146234	2	0.293946	0.1
04740	Olfactory transduction	0.085513	2	0.221001	0.142857
04742	Taste transduction	0.291376	1	0.44603	0.1
04745	Phototransduction - fly	0.430958	1	0.542789	0.0588235
04750	Inflammatory mediator regulation of TRP channels	0.0690724	3	0.193597	0.107143
04810	Regulation of actin cytoskeleton	0.0146915	6	0.116944	0.101695
04910	Insulin signaling pathway	0.010934	6	0.108793	0.109091
04911	Insulin secretion	0.597001	1	0.635311	0.0357143
04912	GnRH signaling pathway	0.0982695	3	0.241428	0.0909091
04913	Ovarian Steroidogenesis	0.0120478	3	0.114167	0.230769
04914	Progesterone-mediated oocyte maturation	0.0560041	4	0.185747	0.0930233
04915	Estrogen signaling pathway	0.1246	3	0.278599	0.0810811
04916	Melanogenesis	0.0395422	4	0.151325	0.105263
04917	Prolactin signaling pathway	0.0491246	3	0.171505	0.125
04918	Thyroid hormone synthesis	0.0491246	3	0.171505	0.125
04919	Thyroid hormone signaling pathway	0.0198716	5	0.127563	0.108696
04921	Oxytocin signaling pathway	0.0560041	4	0.185747	0.0930233
04922	Glucagon signaling pathway	0.0311985	4	0.137967	0.114286
04923	Regulation of lipolysis in adipocyte	0.0325286	3	0.140722	0.15
04924	Renin secretion	0.448521	1	0.540943	0.0555556
04925	Aldosterone synthesis and secretion	0.0262713	4	0.134051	0.121212
04926	Relaxin signaling pathway	0.049037	4	0.174257	0.097561
04927	Cortisol synthesis and secretion	0.482042	1	0.554488	0.05
04960	Aldosterone-regulated sodium reabsorption	0.0674877	2	0.191858	0.166667
04961	Endocrine and other factor-regulated calcium reabsorption	0.412837	1	0.53003	0.0625
04962	Vasopressin-regulated water reabsorption	0.513532	1	0.570909	0.0454545
04964	Proximal tubule bicarbonate reclamation	0.24556	1	0.414123	0.125
04970	Salivary secretion	0.23592	2	0.404725	0.0714286
04971	Gastric acid secretion	0.513532	1	0.570909	0.0454545
04972	Pancreatic secretion	0.23592	2	0.404725	0.0714286
04974	Protein digestion and absorption	0.000460447	5	0.030543	0.294118
04976	Bile secretion	0.448521	1	0.540943	0.0555556
04977	Vitamin digestion and absorption	0.268826	1	0.431422	0.111111
04978	Mineral absorption	0.291376	1	0.44603	0.1
04979	Cholesterol metabolism	0.354951	1	0.493952	0.0769231
