# Supplementary material for: A distinct strain of Arsenophonus symbiont decreases insecticide resistance in its insect host
Source: PLoS Genet. 2018 Oct 17;14(10):e1007725. doi: 10.1371/journal.pgen.1007725 (PMC6205657; doi:10.1371/journal.pgen.1007725)
Supplement: S7 Table — (XLSX) [file pgen.1007725.s019.xlsx]

## Sheet: Sheet1
S7 Table. Compounds that differ in abundance profiles across different groups by ANOVA analysis.
Compound	f.value	p-value	-log10(p)	FDR	Fisher's LSD
Uric acid	1369.9	2.15e-20	19.668	2.94e-18	Injected - N-line; S-line - N-line
Gluconic acid	654.41	1.56e-17	16.808	1.07e-15	N-line - Injected; N-line - S-line
Inosine	513.55	1.33e-16	15.875	6.09e-15	Injected - N-line; S-line - N-line
Guanosine	468.1	3.02e-16	15.519	1.04e-14	Injected - N-line; S-line - N-line
Mannitol	449.02	4.37e-16	15.36	1.2e-14	N-line - Injected; N-line - S-line
Butanoic acid trimethylsilyl ester	258.45	5.53e-14	13.257	1.26e-12	N-line - Injected; N-line - S-line
1-Monooleoylglycerol trimethylsilyl ether	186.92	9.11e-13	12.04	1.78e-11	N-line - Injected; Injected - S-line; N-line - S-line
Galactinol	134.73	1.48e-11	10.83	2.53e-10	Injected - N-line; S-line - N-line
Octadecenoic acid	126.64	2.49e-11	10.603	3.79e-10	N-line - Injected; N-line - S-line
Glutamine	87.955	5.12e-10	9.2909	7.01e-09	Injected - N-line; S-line - N-line
Butanoic acid	86.019	6.14e-10	9.2121	7.64e-09	N-line - Injected; N-line - S-line
Valine	71.863	2.62e-09	8.5816	2.99e-08	Injected - N-line; S-line - N-line
2-Monooleoylglycerol	67.75	4.19e-09	8.3775	4.42e-08	N-line - Injected; N-line - S-line
Silane	57.446	1.53e-08	7.814	1.5e-07	N-line - Injected; N-line - S-line
Citric acid	45.616	8.96e-08	7.0477	8.18e-07	N-line - Injected; N-line - S-line
Trehalose-6-phosphate	43.848	1.2e-07	6.9191	1.03e-06	Injected - N-line; Injected - S-line; S-line - N-line
Pantothenic acid	43.16	1.36e-07	6.8679	1.09e-06	Injected - N-line; S-line - N-line
alpha-D-Glucopyranosyl	39.04	2.84e-07	6.5462	2.16e-06	N-line - Injected; N-line - S-line
similar to Octadecanoic acid	32.808	9.93e-07	6.0032	7.16e-06	N-line - Injected; N-line - S-line
Methionine sulfoxide	30.059	1.83e-06	5.7373	1.25e-05	Injected - N-line; S-line - N-line
Isocaproic acid	29.552	2.06e-06	5.6862	1.34e-05	N-line - Injected; N-line - S-line
Lyxose	28.937	2.38e-06	5.6234	1.48e-05	Injected - N-line; S-line - N-line
Homoserine	24.78	6.76e-06	5.1698	4.03e-05	Injected - N-line; S-line - N-line
similar to Ditertbutylphenol	20.447	2.33e-05	4.6331	0.00013285	Injected - N-line; S-line - N-line
Trehalose	19.749	2.89e-05	4.5394	0.00015828	N-line - Injected; N-line - S-line
Xanthine	17.608	5.8e-05	4.2369	0.00030536	Injected - N-line; S-line - N-line
Phenylalanine	15.978	0.00010236	3.9899	0.00051938	Injected - N-line; S-line - N-line
Galactose	15.404	0.00012619	3.899	0.00061741	Injected - N-line; S-line - N-line
2-Monopalmitoylglycerol trimethylsilyl ether	13.732	0.00023905	3.6215	0.0011293	Injected - S-line; N-line - S-line
Butanedioic acid	12.893	0.00033526	3.4746	0.001531	N-line - Injected; N-line - S-line
Acetic acid	12.414	0.00040924	3.388	0.0018086	N-line - Injected; N-line - S-line
Hypoxanthine	11.448	0.00061995	3.2076	0.0026542	Injected - N-line; S-line - N-line
Pentane	11.301	0.00066144	3.1795	0.002746	N-line - Injected; N-line - S-line
Penicillamine	9.6878	0.0013937	2.8558	0.0056157	N-line - Injected; N-line - S-line
L-Lysine	8.8161	0.0021422	2.6691	0.0083853	Injected - N-line; S-line - N-line
Pentacosane	8.2077	0.0029288	2.5333	0.010914	Injected - S-line; N-line - S-line
Sedoheptulose	8.1955	0.0029475	2.5305	0.010914	N-line - Injected; N-line - S-line
myo-Inositol	7.6937	0.0038479	2.4148	0.013873	N-line - Injected; N-line - S-line
Pyrrole-2-carboxylic acid	7.1494	0.0051852	2.2852	0.018215	N-line - Injected; N-line - S-line
DL-Malic acid	6.5083	0.0074662	2.1269	0.025572	N-line - Injected; N-line - S-line
Tryptophan	6.3152	0.0083576	2.0779	0.026729	Injected - N-line
Ononitol	6.3138	0.0083643	2.0776	0.026729	Injected - N-line; S-line - N-line
15-Crown-5 ethe	6.3087	0.0083895	2.0763	0.026729	N-line - S-line
Isoleucine	6.215	0.0088664	2.0523	0.027607	S-line - N-line
Cysteine	6.1592	0.0091641	2.0379	0.0279	N-line - Injected; N-line - S-line
Acetamide	5.8093	0.011308	1.9466	0.033677	N-line - Injected; N-line - S-line
Glycyl-proline	5.5492	0.013262	1.8774	0.038658	S-line - Injected
Asparagine	5.3732	0.014798	1.8298	0.042236	S-line - N-line
Hexadecanoic acid	5.3302	0.015202	1.8181	0.042504	Injected - S-line; N-line - S-line
D-Mannose	5.2623	0.015866	1.7995	0.043473	Injected - N-line; S-line - N-line
Alanine	5.1157	0.017412	1.7591	0.046774	Injected - N-line
