# Supplementary material for: A distinct strain of Arsenophonus symbiont decreases insecticide resistance in its insect host
Source: PLoS Genet. 2018 Oct 17;14(10):e1007725. doi: 10.1371/journal.pgen.1007725 (PMC6205657; doi:10.1371/journal.pgen.1007725)
Supplement: S8 Table — (XLSX) [file pgen.1007725.s020.xlsx]

## Sheet: Sheet1
S8 Table. Pathway analysis of differential metabolites.
Pathway	Total Compound	Hits	Raw p	-log10(p)	Holm adjust	FDR	Impact
Purine metabolism	64	6	1.14e-10	22.896	3.76e-09	3.76e-09	0.05668
Pantothenate and CoA biosynthesis	12	2	1.05e-08	18.373	3.36e-07	8.41e-08	0
Pyrimidine metabolism	41	1	1.53e-08	17.997	4.74e-07	8.41e-08	0
Arginine and proline metabolism	37	1	1.53e-08	17.997	4.74e-07	8.41e-08	0
D-Glutamine and D-glutamate metabolism	5	1	1.53e-08	17.997	4.74e-07	8.41e-08	0
Nitrogen metabolism	7	1	1.53e-08	17.997	4.74e-07	8.41e-08	0
Aminoacyl-tRNA biosynthesis	67	5	2.43e-08	17.531	6.57e-07	1.15e-07	0
Valine, leucine and isoleucine biosynthesis	13	1	2.71e-07	15.123	7.03e-06	9.92e-07	0.33333
Valine, leucine and isoleucine degradation	35	1	2.71e-07	15.123	7.03e-06	9.92e-07	0
Alanine, aspartate and glutamate metabolism	23	2	7.84e-07	14.059	1.88e-05	2.59e-06	0.18243
Starch and sucrose metabolism	17	2	2.58e-06	12.868	5.93e-05	7.74e-06	0.07338
Glycerophospholipid metabolism	27	1	4.95e-06	12.216	0.00010886	1.26e-05	0.1873
Glycosylphosphatidylinositol(GPI)-anchor biosynthesis	11	1	4.95e-06	12.216	0.00010886	1.26e-05	0
Glyoxylate and dicarboxylate metabolism	16	1	7.76e-06	11.766	0.00015522	1.83e-05	0.33333
Citrate cycle (TCA cycle)	20	2	1.96e-05	10.842	0.00037158	4.3e-05	0.07922
Galactose metabolism	26	3	4.19e-05	10.08	0.00075425	8.64e-05	0.038
Phenylalanine metabolism	10	1	0.00045937	7.6857	0.0078093	0.00084218	0.69231
Phenylalanine, tyrosine and tryptophan biosynthesis	4	1	0.00045937	7.6857	0.0078093	0.00084218	0.5
Fructose and mannose metabolism	18	1	0.00063218	7.3663	0.0094826	0.0010431	0
Amino sugar and nucleotide sugar metabolism	34	1	0.00063218	7.3663	0.0094826	0.0010431	0
Propanoate metabolism	18	1	0.0021802	6.1283	0.028343	0.0032704	0
Butanoate metabolism	21	1	0.0021802	6.1283	0.028343	0.0032704	0
Lysine degradation	17	1	0.0036007	5.6266	0.039608	0.004951	0
Biotin metabolism	5	1	0.0036007	5.6266	0.039608	0.004951	0
Cysteine and methionine metabolism	25	1	0.012545	4.3785	0.1129	0.014275	0.10222
Glycine, serine and threonine metabolism	25	1	0.012545	4.3785	0.1129	0.014275	0
Taurine and hypotaurine metabolism	6	1	0.012545	4.3785	0.1129	0.014275	0
Glutathione metabolism	26	1	0.012545	4.3785	0.1129	0.014275	0
Thiamine metabolism	6	1	0.012545	4.3785	0.1129	0.014275	0
Pyruvate metabolism	24	1	0.014139	4.2588	0.1129	0.015051	0.07928
Glycolysis or Gluconeogenesis	25	1	0.014139	4.2588	0.1129	0.015051	0.02939
Inositol phosphate metabolism	24	1	0.066656	2.7082	0.13331	0.066656	0.2043
Ascorbate and aldarate metabolism	6	1	0.066656	2.7082	0.13331	0.066656	0
