# Supplementary material for: A distinct strain of Arsenophonus symbiont decreases insecticide resistance in its insect host
Source: PLoS Genet. 2018 Oct 17;14(10):e1007725. doi: 10.1371/journal.pgen.1007725 (PMC6205657; doi:10.1371/journal.pgen.1007725)
Supplement: S9 Table — (XLSX) [file pgen.1007725.s021.xlsx]

## Sheet: Sheet1
S9 Table. Information of genomic regions for Arsenophonus genotyping.
Fragments No.	Scaffold No.	Location	Annotation
1	JRLH01000005.1	83452-85451	PTS N-acetylgalactosamine transporter subunit
2	JRLH01000002.1	59514-61513	transcriptional regulator RcsB
3	JRLH01000017.1	47634-49633	adenylosuccinate lyase
4	JRLH01000011.1	50316-52315	protein-disulfide reductase DsbD
5	JRLH01000004.1	44615-45614	Na+/H+ antiporter NhaA
