# Supplementary material for: A distinct strain of Arsenophonus symbiont decreases insecticide resistance in its insect host
Source: PLoS Genet. 2018 Oct 17;14(10):e1007725. doi: 10.1371/journal.pgen.1007725 (PMC6205657; doi:10.1371/journal.pgen.1007725)
Supplement: S10 Table — (XLSX) [file pgen.1007725.s022.xlsx]

## Sheet: Sheet1
S10 Table. The primers used in this study.
Primer name	Sequence	Purpose
frag1-F1	AACCAATACCGACCCCTAAA	Genotyping for fragment 1 of Arsenophonus genome
frag1-R1	AATCCGTTCACAACCCAAA
frag1-F2	ATCGGTAACTTATTCGCCAGGT
frag1-R2	CCCCACGACTATATTGCTGAAC
frag2-F1	CCGGGTAAAGCACTAACCTC	Genotyping for fragment 2 of Arsenophonus genome
frag2-R1	CGTAATGGGCTAGACCAAATC
frag2-F2	CGAACAACGCATGGCTCAAG
frag2-R2	ACCAGTGCCCCGATTACCGT
frag3-F1	CATGGCAGAAGAAAAGCAGC	Genotyping for fragment 3 of Arsenophonus genome
frag3-R1	CGAAGGCATCGTATTGAAAC
frag3-F2	ATCGCTTTGGATTATGTTCG
frag3-R2	CGGCTATGTTAAAACTCGGT
frag4-F1	TATTGGCTTGGTCTGTGGC	Genotyping for fragment 4 of Arsenophonus genome
frag4-R1	CCTATCTGTCCTTTTCGGTTT
frag5-F1	GAACATCTTTTACATCCTTGGG	Genotyping for fragment 5 of Arsenophonus genome
frag5-R1	CAACAACCGATCCCTCTTTA
frag5-F2	ATGGTGTTACCCTAACTAATCTTGC
frag5-R2	CCTTAATCTGACCCGTTATTGTC
MSTRG.10290-F	TCCACAGGCAATTCTCCACTCC	qRT-PCR tests for differential expressed genes
MSTRG.10290-R	ACACTGCGTTGCTTCCAATACC
MSTRG.10418-F	TTCGTTTGGGAGTGTTGTGAG
MSTRG.10418-R	AGATTTCCAACGGTGCCTTC
MSTRG.12685-F	GGTTATAGTTGGTGATGAGTGA
MSTRG.12685-R	CCCTGACCATCTGCGTTT
MSTRG.880-F	CGAATCGCACTGTGTCTACTAG
MSTRG.880-R	TCCTGCCAAGTCTGATGATGA
MSTRG.13323-F	CGCAATCCAGAGTTCCCAACAC
MSTRG.13323-R	TGACTTCGTGGCACATGCTTTC
MSTRG.21513-F	TGTCTCCAGTGGATTGCAGGTT
MSTRG.21513-R	AGCGTGAATGAATGCCGTAGC
MSTRG.7070-F	CCAGGCTTGTTCGTAAGGCTTC
MSTRG.7070-R	CCAACTTGGCTTCACCAGGAAT
MSTRG.10047-F	GTTGGTGGCAGTGACATCAG
MSTRG.10047-R	ACCTCATAGGCGAATGCGTAT
MSTRG.10656-F	ATGTCAGTCCTTGCTTCACTTG
MSTRG.10656-R	TCGGTGTTGGATACTTCTGTCA
MSTRG.16575-F	GAACAGCACATGGACAGATTGA
MSTRG.16575-R	CGTACCAGAAGGACACATTCAC
MSTRG.21110-F	GGAGACAACAAGCACCAGAAG
MSTRG.21110-R	GCAGCCTTGGAATTGGAGAC
MSTRG.16148-F	GGTCTGCTTAGCTGTCTAGTTC
MSTRG.16148-R	GGTCAGGCTCACTCTCCATAT
MSTRG.29819-F	ACTGGTGTAGGTCGCCTTCTG
MSTRG.29819-R	ACCTGCTCCACAACCTGTCC
gene3574-F	TTACACGGAACGCTCCAAAA
gene3574-R	TAGAGGTCCACCCGAGTCAC
gene9600-F	GACGATTTCTGACGAGTGAGTG
gene9600-R	TGCAATAGGAGCATCCTTCC
gene10892-F	GTGATAGAGTTGCCTCCAGAGTT
gene10892-R	TCTCCACTGCCCGAGACATA
gene4441-F	ATAATCCCAACGACGATGACA
gene4441-R	TCCACCGACTAACTAAGCCAC
gene18049-F	CAAGGATGCTGTTATCATTAGGG
gene18049-R	GAGGAACGACCTTCGCTGTG
gene7345-F	CACCAAGCATCTCCACATCTAC
gene7345-R	CCCCAGTTCTCCCTCCATAT
gene11139-F	GAACCTTCCTACTTCGCTCCG
gene11139-R	GTTGTTCGGCTTGCTTCTCA
gene12184-F	ACCTGAAAATAGTAGAGGCGATGA
gene12184-R	ACTGATGTAGATGGCTGAGTTGAT
